# Supplementary material for: Proximity proteomics of C9orf72 dipeptide repeat proteins identifies molecular chaperones as modifiers of poly-GA aggregation
Source: Acta Neuropathol Commun. 2022 Feb 14;10:22. doi: 10.1186/s40478-022-01322-x (PMC8842533; doi:10.1186/s40478-022-01322-x)
Supplement: Supplementary file 2 — Additional file 2. Supplementary Table 1. [file 40478_2022_1322_MOESM2_ESM.xlsx]

## Sheet: Supplementary Table
Supplementary Table 1. Analysis of protein differential abundance in myc-BioID-DPR vs control samples. logFC - log2 fold change; adj.pvalue - Benjamini-Hochberg adjusted p value. Green - poly-GR and poly-PR interactors; blue - poly-PR interactors, yellow - poly-GR interactors, pink - poly-GA interactors
Protein	Gene	Protein Descriptions	logFC (poly-GA vs myc-BioID)	adj.pvalue (poly-GA vs myc-BioID)	logFC (poly-GA vs EGFP)	adj.pvalue (poly-GA vs EGFP)	logFC (poly-GR vs myc-BioID)	adj.pvalue (poly-GR vs myc-BioID)	logFC (poly-GR vs EGFP)	adj.pvalue (poly-GR vs EGFP)	logFC (poly-PR vs myc-BioID)	adj.pvalue (poly-PR vs myc-BioID)	logFC (poly-PR vs EGFP)	adj.pvalue (poly-PR vs EGFP)	GA interactor	GR interactor	PR interactor
E9PRG8	C11orf98	Uncharacterized protein C11orf98	0.0976761	0.786268	2.56006	1.37996e-07	1.2202	7.49146e-06	3.68258	9.50557e-09	1.27009	3.85962e-06	3.73247	9.08126e-09	No	Yes	Yes
O00571	DDX3X	ATP-dependent RNA helicase DDX3X	0.720122	0.00380389	2.99114	9.17728e-11	2.16784	1.13831e-08	4.43886	2.64233e-12	1.77892	4.38165e-08	4.04995	1.03595e-11	No	Yes	Yes
O75534	CSDE1	Cold shock domain-containing protein E1	0.254697	0.509193	5.39324	1.69894e-11	1.98485	8.21689e-07	7.12339	1.98175e-12	1.45261	9.14785e-06	6.59115	7.22244e-12	No	Yes	Yes
O76021	RSL1D1	Ribosomal L1 domain-containing protein 1	0.106615	0.872987	1.36575	0.000106449	1.13822	0.00060005	2.39735	7.31961e-07	1.53216	3.68604e-05	2.79129	1.71981e-07	No	Yes	Yes
O95478	NSA2	Ribosome biogenesis protein NSA2 homolog	0.257378	0.780759	3.13749	1.56668e-06	1.22323	0.00622198	4.10334	1.81159e-07	1.31061	0.00332101	4.19073	1.73028e-07	No	Yes	Yes
P26373	RPL13	60S ribosomal protein L13	0.289953	0.229794	2.21032	3.69019e-09	1.6248	2.4203e-07	3.54517	6.85421e-11	1.96644	3.55457e-08	3.88681	3.86881e-11	No	Yes	Yes
P36578	RPL4	60S ribosomal protein L4	0.183119	0.776412	2.39795	6.03771e-07	1.50507	8.99537e-05	3.7199	1.28949e-08	1.63586	3.06174e-05	3.85069	9.20771e-09	No	Yes	Yes
P39023	RPL3	60S ribosomal protein L3	0.188738	0.8123	2.64343	1.33064e-06	1.37415	0.000762941	3.82884	5.42865e-08	1.53347	0.000245357	3.98816	4.12676e-08	No	Yes	Yes
P40429	RPL13A	60S ribosomal protein L13a	0.242132	0.281143	0.564819	0.00095378	1.56786	1.36552e-07	1.89055	1.32122e-08	1.70558	5.11681e-08	2.02827	6.69603e-09	No	Yes	Yes
P46776	RPL27A	60S ribosomal protein L27a	0.109481	0.884571	2.58949	5.62318e-07	1.34483	0.000396924	3.82484	1.88365e-08	1.65604	5.13661e-05	4.13604	9.08126e-09	No	Yes	Yes
P46777	RPL5	60S ribosomal protein L5	0.262208	0.225653	2.32232	6.93028e-10	1.03577	5.46309e-06	3.09588	9.53526e-11	1.21026	9.19841e-07	3.27037	6.45643e-11	No	Yes	Yes
P47914	RPL29	60S ribosomal protein L29	0.054398	0.915307	2.8112	2.57129e-09	1.44641	4.49767e-06	4.20321	9.85212e-11	1.56795	1.52934e-06	4.32475	7.7313e-11	No	Yes	Yes
P49207	RPL34	60S ribosomal protein L34	0.193122	0.816523	1.16309	0.00405545	1.80786	0.000153764	2.77782	3.1264e-06	1.79689	0.000118008	2.76686	3.71146e-06	No	Yes	Yes
P61313	RPL15	60S ribosomal protein L15	0.11609	0.872987	1.01638	0.00226595	1.18262	0.000788681	2.08291	6.24388e-06	1.3948	0.000158112	2.29509	2.70986e-06	No	Yes	Yes
P61353	RPL27	60S ribosomal protein L27	0.239736	0.673095	2.57554	2.44811e-07	1.19451	0.000520801	3.53032	1.80819e-08	1.37139	0.000125968	3.7072	1.17851e-08	No	Yes	Yes
P62424	RPL7A	60S ribosomal protein L7a	0.334648	0.471943	2.56947	1.80515e-07	1.43176	9.13075e-05	3.66658	8.96639e-09	1.37175	9.39701e-05	3.60657	1.10929e-08	No	Yes	Yes
P62701	RPS4X	40S ribosomal protein S4, X isoform	0.256787	0.433567	1.76634	2.90036e-07	1.21303	2.21536e-05	2.72259	6.45765e-09	1.28433	9.26892e-06	2.79388	5.40949e-09	No	Yes	Yes
P62750	RPL23A	60S ribosomal protein L23a	0.198652	0.609765	2.72311	5.5346e-09	1.20372	3.72655e-05	3.72818	4.68239e-10	1.03981	9.22949e-05	3.56427	7.51719e-10	No	Yes	Yes
P62854	RPS26	40S ribosomal protein S26	0.229115	0.872987	1.05519	0.0756178	1.28509	0.0348331	2.11117	0.00264972	1.8444	0.00406182	2.67048	0.000520221	No	Yes	Yes
P62917	RPL8	60S ribosomal protein L8	0.333096	0.273077	2.2375	2.82109e-08	1.34097	9.67792e-06	3.24537	1.34827e-09	1.56497	1.64447e-06	3.46937	6.93333e-10	No	Yes	Yes
P67809	YBX1	Y-box-binding protein 1	0.216566	0.722582	2.8457	1.0724e-07	1.56344	6.76509e-05	4.19258	3.90017e-09	1.32395	0.000200629	3.95308	7.49101e-09	No	Yes	Yes
P84098	RPL19	60S ribosomal protein L19	0.278912	0.48702	2.29139	1.16806e-07	1.26714	6.83782e-05	3.27962	5.62654e-09	1.43709	1.5774e-05	3.44957	3.42651e-09	No	Yes	Yes
Q02878	RPL6	60S ribosomal protein L6	0.214651	0.334109	2.61012	1.79589e-10	1.30717	5.54726e-07	3.70265	1.13823e-11	1.46692	1.32329e-07	3.86239	1.03595e-11	No	Yes	Yes
Q14684	RRP1B	Ribosomal RNA processing protein 1 homolog B	-0.0442914	0.931286	2.54933	4.30093e-09	1.07187	4.6266e-05	3.66549	2.31078e-10	1.47192	1.81982e-06	4.06554	8.52155e-11	No	Yes	Yes
Q15050	RRS1	Ribosome biogenesis regulatory protein homolog	-0.818755	0.103358	2.98347	5.05571e-07	1.11213	0.00407706	4.91435	5.6403e-09	2.1642	1.52523e-05	5.96642	8.43018e-10	No	Yes	Yes
Q8IY81	FTSJ3	pre-rRNA 2'-O-ribose RNA methyltransferase FTSJ3	-0.180362	0.813856	1.23513	0.0013463	1.05492	0.00422279	2.47041	3.9645e-06	1.61948	0.000128599	3.03497	5.49119e-07	No	Yes	Yes
Q8N257	HIST3H2BB	Histone H2B type 3-B	-0.0852632	0.909448	0.71693	0.0182153	1.06686	0.0015217	1.86905	1.57277e-05	1.06789	0.0012108	1.87008	1.88006e-05	No	Yes	Yes
Q99733	NAP1L4	Nucleosome assembly protein 1-like 4	0.780337	0.0529005	4.82729	3.77048e-10	1.63543	3.78364e-05	5.68238	1.65651e-10	2.18177	1.90123e-06	6.22873	7.26423e-11	No	Yes	Yes
Q9BRT6	LLPH	Protein LLP homolog	0.0677252	0.897824	2.29667	2.33553e-07	1.01521	0.000214221	3.24416	1.58027e-08	1.52486	5.07696e-06	3.75381	4.03973e-09	No	Yes	Yes
Q9BVJ6	UTP14A	U3 small nucleolar RNA-associated protein 14 homolog A	-0.770085	0.106671	3.43911	7.20567e-08	1.05807	0.00413701	5.26726	1.81505e-09	1.07041	0.00317919	5.2796	1.8085e-09	No	Yes	Yes
Q9BXY0	MAK16	Protein MAK16 homolog	0.00376092	0.99838	3.06984	0.000191437	1.97425	0.00161485	5.04032	2.57513e-06	2.49919	0.000226532	5.56527	1.18697e-06	No	Yes	Yes
Q9C0C9	UBE2O	(E3-independent) E2 ubiquitin-conjugating enzyme	0.627565	0.0163161	4.13441	1.88718e-11	1.75016	2.4203e-07	5.257	2.49554e-12	1.48151	7.80572e-07	4.98834	8.66693e-12	No	Yes	Yes
Q9NY12	GAR1	H/ACA ribonucleoprotein complex subunit 1	0.0522543	0.949543	2.3741	8.31773e-07	1.09448	0.00132511	3.41632	3.5555e-08	1.26053	0.000347422	3.58238	2.48852e-08	No	Yes	Yes
Q9P275	USP36	Ubiquitin carboxyl-terminal hydrolase 36	-0.436414	0.548392	1.89267	0.000197663	1.00357	0.0178381	3.33266	1.38507e-06	1.85352	0.000215065	4.1826	1.54103e-07	No	Yes	Yes
Q9UGY1	NOL12	Nucleolar protein 12	-0.208776	0.651355	0.539406	0.113672	1.29597	0.00010525	2.04415	6.34668e-05	1.44246	3.22417e-05	2.19064	4.34764e-05	No	Yes	Yes
Q9Y3A4	RRP7A	Ribosomal RNA-processing protein 7 homolog A	-0.159173	0.813642	2.83528	8.33953e-07	1.57727	9.65942e-05	4.57173	1.54605e-08	1.00429	0.00228322	3.99875	6.35194e-08	No	Yes	Yes
Q9Y3C1	NOP16	Nucleolar protein 16	0.0952407	0.910573	2.44996	1.88407e-06	1.12083	0.00245102	3.47555	9.55227e-08	1.52597	0.000179689	3.88069	3.55752e-08	No	Yes	Yes
Q9Y3U8	RPL36	60S ribosomal protein L36	0.145862	0.882698	2.56052	1.02425e-05	1.23975	0.00502357	3.65442	5.04287e-07	1.28432	0.00331172	3.69898	5.063e-07	No	Yes	Yes
Q9Y6B7	AP4B1	AP-4 complex subunit beta-1	-0.721821	0.245747	-0.778881	0.0904684	1.72738	0.000872766	1.67031	0.00316666	1.71208	0.00280308	1.65502	0.00940191	No	Yes	Yes
O00566	MPHOSPH10	U3 small nucleolar ribonucleoprotein protein MPP10	-0.827768	0.00910816	Inf	0	0.39464	0.0498014	Inf	0	1.1337	5.34749e-05	Inf	0	No	No	Yes
O43159	RRP8	Ribosomal RNA-processing protein 8	0.107397	0.904614	0.162531	0.634566	0.863032	0.0193443	0.918165	0.0182878	1.28476	0.00134622	1.33989	0.00199937	No	No	Yes
O75683	SURF6	Surfeit locus protein 6	-0.513414	0.107781	4.83666	7.93242e-09	0.645752	0.00773593	5.99583	2.26428e-09	1.57035	9.19355e-06	6.92042	6.93333e-10	No	No	Yes
P06748	NPM1	Nucleophosmin	-0.580822	0.357325	1.49066	0.00115256	0.328452	0.399218	2.39993	2.70702e-05	2.60336	8.5691e-06	4.67484	3.64806e-08	No	No	Yes
P17844	DDX5	Probable ATP-dependent RNA helicase DDX5	-0.216711	0.565975	2.5187	1.43896e-08	0.544874	0.0134549	3.28028	1.91091e-09	1.47573	4.60038e-06	4.21114	1.84993e-10	No	No	Yes
P18077	RPL35A	60S ribosomal protein L35a	0.159133	0.711049	1.07216	7.0078e-05	0.996923	0.000173816	1.90995	3.89448e-07	1.32899	1.01112e-05	2.24201	8.57271e-08	No	No	Yes
P19338	NCL	Nucleolin	-0.340255	0.341111	3.41823	1.35689e-09	0.357078	0.110982	4.11557	4.42865e-10	1.91048	8.61561e-07	5.66896	2.65022e-11	No	No	Yes
P42696	RBM34	RNA-binding protein 34	-0.0858078	0.879745	2.19809	1.81773e-07	0.859807	0.00150667	3.14371	8.85988e-09	1.12051	0.00014176	3.40441	4.04496e-09	No	No	Yes
P46087	NOP2	Probable 28S rRNA (cytosine(4447)-C(5))-methyltransferase	-0.26391	0.565491	2.22143	3.86749e-07	0.840483	0.0031266	3.32583	1.18664e-08	1.78102	4.93312e-06	4.26636	9.72737e-10	No	No	Yes
P46779	RPL28	60S ribosomal protein L28	0.167431	0.657243	2.42675	8.33378e-09	0.844122	0.000370461	3.10344	1.40995e-09	1.04996	4.32667e-05	3.30928	7.2905e-10	No	No	Yes
P55209	NAP1L1	Nucleosome assembly protein 1-like 1	0.785868	0.0390575	4.30662	4.65068e-09	0.527283	0.0477708	4.04803	1.64563e-08	1.03681	0.000797831	4.55756	5.60421e-09	No	No	Yes
P61927	RPL37	60S ribosomal protein L37	0.238386	0.942599	3.67454	0.0096196	2.07502	0.0747117	5.51117	0.000855892	2.6903	0.0223266	6.12645	0.000454484	No	No	Yes
P62241	RPS8	40S ribosomal protein S8	0.379805	0.215627	2.20718	4.58018e-08	0.913619	0.000346662	2.74099	9.15011e-09	1.34371	9.05165e-06	3.17108	2.21289e-09	No	No	Yes
P62266	RPS23	40S ribosomal protein S23	0.1854	0.766504	2.52182	2.88109e-07	0.935456	0.00294971	3.27187	3.62088e-08	1.25743	0.000251827	3.59385	1.54856e-08	No	No	Yes
P62753	RPS6	40S ribosomal protein S6	0.218964	0.597703	2.50804	2.90231e-08	0.943017	0.000532258	3.23209	4.19461e-09	1.04721	0.000170692	3.33629	3.02374e-09	No	No	Yes
P83881	RPL36A	60S ribosomal protein L36a	0.333897	0.271891	2.56259	6.91596e-09	0.744804	0.0012882	2.97349	2.99994e-09	1.03697	6.68654e-05	3.26566	1.15134e-09	No	No	Yes
Q01844	EWSR1	RNA-binding protein EWS	-0.0456482	0.944807	2.87077	9.44185e-09	0.906853	0.000864782	3.82327	1.06631e-09	1.00871	0.000288866	3.92513	7.99264e-10	No	No	Yes
Q08170	SRSF4	Serine/arginine-rich splicing factor 4	4.08612	0.00606043	2.16783	0.00857334	3.19783	0.00157848	1.27953	0.0808835	4.07804	0.000304524	2.15975	0.0116042	No	No	Yes
Q13247	SRSF6	Serine/arginine-rich splicing factor 6	-0.0140989	0.988246	2.31733	1.80363e-06	-0.316252	0.294055	2.01518	1.34432e-05	1.57824	8.06328e-05	3.90967	1.72062e-08	No	No	Yes
Q8NEJ9	NGDN	Neuroguidin	0.0284189	0.966945	1.05095	0.000350865	0.923173	0.00110065	1.94571	1.63219e-06	1.10984	0.000197834	2.13238	7.23356e-07	No	No	Yes
Q8TEK3	DOT1L	Histone-lysine N-methyltransferase, H3 lysine-79 specific	0.0504954	0.973463	Inf	0	1.0135	0.133112	Inf	0	1.21587	0.045405	Inf	0	No	No	Yes
Q92841	DDX17	Probable ATP-dependent RNA helicase DDX17	0.052375	0.944888	1.95229	2.45455e-06	0.406969	0.124055	2.30689	8.57051e-07	1.06061	0.000673048	2.96053	7.37113e-08	No	No	Yes
Q96GQ7	DDX27	Probable ATP-dependent RNA helicase DDX27	-0.125121	0.826249	2.29379	2.63545e-07	0.835632	0.00315048	3.25454	1.41955e-08	1.23416	0.000123061	3.65307	4.48608e-09	No	No	Yes
Q99848	EBNA1BP2	Probable rRNA-processing protein EBP2	-0.120938	0.751667	2.38729	4.31298e-09	0.931931	8.69357e-05	3.44016	2.31075e-10	1.55793	5.75285e-07	4.06616	5.62347e-11	No	No	Yes
Q9BQ39	DDX50	ATP-dependent RNA helicase DDX50	-0.0951898	0.87019	2.20584	1.67851e-07	0.140799	0.541557	2.44183	1.0776e-07	1.25185	5.23799e-05	3.55288	2.52881e-09	No	No	Yes
Q9BVP2	GNL3	Guanine nucleotide-binding protein-like 3	-0.053594	0.954808	2.02165	1.47988e-05	0.543812	0.0972812	2.61906	1.9554e-06	1.20075	0.00129831	3.276	2.26453e-07	No	No	Yes
Q9GZR2	REXO4	RNA exonuclease 4	-0.558816	0.0254358	1.98434	1.93305e-06	0.885085	0.000128311	3.42824	2.37197e-08	2.09168	9.30833e-08	4.63484	1.8085e-09	No	No	Yes
Q9NP64	ZCCHC17	Nucleolar protein of 40 kDa	-0.218229	0.480982	Inf	0	0.62427	0.0020208	Inf	0	1.08717	2.8739e-05	Inf	0	No	No	Yes
Q9NQZ2	UTP3	Something about silencing protein 10	-0.555127	0.233104	1.85917	7.57976e-05	0.944199	0.00561541	3.35849	4.88023e-07	1.04826	0.00236746	3.46256	4.10165e-07	No	No	Yes
Q9NVP1	DDX18	ATP-dependent RNA helicase DDX18	-0.0893281	0.872987	2.2502	1.12489e-07	0.769315	0.00276023	3.10884	7.85055e-09	1.25172	4.44243e-05	3.59124	1.93864e-09	No	No	Yes
Q9NY61	AATF	Protein AATF	-0.698901	0.0887177	Inf	0	0.366286	0.185856	Inf	0	1.2707	0.000355968	Inf	0	No	No	Yes
Q9UHA3	RSL24D1	Probable ribosome biogenesis protein RLP24	-0.0231875	0.970822	2.55703	4.73505e-08	0.908029	0.0011595	3.48824	3.79386e-09	1.4852	1.4238e-05	4.06541	8.43018e-10	No	No	Yes
Q9Y3B9	RRP15	RRP15-like protein	-0.49206	0.243657	Inf	0	0.206186	0.451059	Inf	0	1.45535	0.00010897	Inf	0	No	No	Yes
Q9Y3Y2	CHTOP	Chromatin target of PRMT1 protein	0.00205421	0.998157	3.18822	1.50906e-08	0.882556	0.00303095	4.06872	2.40123e-09	1.03429	0.00077862	4.22046	1.77258e-09	No	No	Yes
O60869	EDF1	Endothelial differentiation-related factor 1	0.866968	0.0398506	3.92105	4.98415e-09	1.01403	0.00236846	4.06811	6.53524e-09	0.312638	0.263923	3.36672	5.28396e-08	No	Yes	No
O75179	ANKRD17	Ankyrin repeat domain-containing protein 17	0.385672	0.149808	4.92918	6.41338e-12	1.01166	5.83453e-05	5.55517	2.49553e-12	-0.605634	0.00254592	3.93788	8.52155e-11	No	Yes	No
O76094	SRP72	Signal recognition particle subunit SRP72	0.452514	0.511642	3.37817	4.94267e-07	1.11942	0.00834527	4.04507	1.42078e-07	0.481452	0.201309	3.40711	9.6186e-07	No	Yes	No
O95793	STAU1	Double-stranded RNA-binding protein Staufen homolog 1	0.267064	0.405436	4.03956	7.37043e-11	1.44599	4.25342e-06	5.21849	1.08996e-11	0.371	0.0542531	4.1435	1.06412e-10	No	Yes	No
P16989	YBX3	Y-box-binding protein 3	0.181578	0.852228	3.48511	5.41767e-07	1.08614	0.0125608	4.38967	9.20256e-08	0.643309	0.105084	3.94684	3.2213e-07	No	Yes	No
P30419	NMT1	Glycylpeptide N-tetradecanoyltransferase 1	0.453729	0.274048	2.65353	1.20376e-07	1.78465	1.25614e-05	3.98445	3.67923e-09	0.560093	0.0374671	2.75989	1.74159e-07	No	Yes	No
P48047	ATP5PO	ATP synthase subunit O, mitochondrial	0.465737	0.560456	0.910975	0.0431965	1.03707	0.0237989	1.4823	0.00395684	0.681697	0.110979	1.12693	0.0233452	No	Yes	No
P61247	RPS3A	40S ribosomal protein S3a	0.0475759	0.913251	2.63419	8.59567e-10	1.17403	6.71299e-06	3.76064	5.31769e-11	0.598581	0.00144308	3.1852	2.99467e-10	No	Yes	No
P62841	RPS15	40S ribosomal protein S15	0.459353	0.0738097	2.62755	1.82078e-09	1.0609	3.13219e-05	3.22909	4.68239e-10	0.991501	3.91394e-05	3.1597	6.08796e-10	No	Yes	No
P78362	SRPK2	SRSF protein kinase 2	0.263396	0.73914	2.5759	4.02394e-06	2.17479	3.47182e-05	4.4873	2.4199e-08	0.957485	0.0122063	3.26999	7.38324e-07	No	Yes	No
Q00688	FKBP3	Peptidyl-prolyl cis-trans isomerase FKBP3	0.452325	0.0356532	2.88744	1.37192e-10	1.35636	7.67199e-07	3.79147	1.6721e-11	0.247638	0.0886491	2.68275	5.73807e-10	No	Yes	No
Q13442	PDAP1	28 kDa heat- and acid-stable phosphoprotein	0.86948	0.00380389	Inf	0	1.65974	1.07031e-06	Inf	0	-0.303079	0.0693915	Inf	0	No	Yes	No
Q5JVS0	HABP4	Intracellular hyaluronan-binding protein 4	0.148834	0.767915	Inf	0	1.24832	0.00010525	Inf	0	0.111452	0.607477	Inf	0	No	Yes	No
Q5T6F2	UBAP2	Ubiquitin-associated protein 2	0.019944	0.968888	5.23775	1.07248e-09	1.0188	0.000133445	6.23661	4.68239e-10	-0.450104	0.021529	4.76771	5.18936e-09	No	Yes	No
Q5VSY0	GKAP1	G kinase-anchoring protein 1	-0.00108119	0.99838	Inf	0	1.0366	0.000328632	Inf	0	-0.736579	0.0028705	Inf	0	No	Yes	No
Q5VYS8	TUT7	Terminal uridylyltransferase 7	0.189098	0.505253	Inf	0	1.33421	4.22683e-06	Inf	0	0.46738	0.00771694	Inf	0	No	Yes	No
Q6P158	DHX57	Putative ATP-dependent RNA helicase DHX57	-0.0885838	0.944094	2.05079	0.000196684	1.32267	0.00578568	3.46205	2.11442e-06	0.557368	0.183369	2.69674	3.02774e-05	No	Yes	No
Q6ZN17	LIN28B	Protein lin-28 homolog B	0.428568	0.105465	Inf	0	1.24794	1.82592e-05	Inf	0	0.936934	0.00012869	Inf	0	No	Yes	No
Q7Z2W4	ZC3HAV1	Zinc finger CCCH-type antiviral protein 1	0.153166	0.788957	3.30135	6.42759e-09	1.05766	0.000586977	4.20585	1.13818e-09	0.0730044	0.768788	3.22119	1.70357e-08	No	Yes	No
Q7Z2W9	MRPL21	39S ribosomal protein L21, mitochondrial	0.103188	0.819941	1.41629	1.87173e-05	1.00262	0.000181448	2.31573	2.8734e-07	0.905316	0.000304524	2.21842	5.06879e-07	No	Yes	No
Q86V48	LUZP1	Leucine zipper protein 1	0.308467	0.377199	0.478963	0.031171	1.0324	0.000202844	1.2029	6.32576e-05	-0.656363	0.00463916	-0.485867	0.0415124	No	Yes	No
Q86XZ4	SPATS2	Spermatogenesis-associated serine-rich protein 2	0.38401	0.149808	3.10012	7.18762e-08	1.61157	2.07716e-06	4.32768	6.53378e-09	0.217672	0.204364	2.93378	2.57692e-07	No	Yes	No
Q8IV48	ERI1	3'-5' exoribonuclease 1	0.50397	0.15188	Inf	0	1.05013	0.000484881	Inf	0	-0.086669	0.676412	Inf	0	No	Yes	No
Q8IZH2	XRN1	5'-3' exoribonuclease 1	0.0844741	0.872987	2.48509	2.49424e-08	1.06895	0.000159534	3.46956	1.72211e-09	0.0995288	0.633911	2.50014	5.11701e-08	No	Yes	No
Q8N5U6	RNF10	RING finger protein 10	0.814353	7.89579e-05	Inf	0	1.2901	3.5434e-08	Inf	0	-0.276809	0.00412377	Inf	0	No	Yes	No
Q8NC51	SERBP1	Plasminogen activator inhibitor 1 RNA-binding protein	0.115858	0.575035	3.73874	8.31002e-13	1.98015	4.04051e-09	5.60304	0	0.156524	0.150192	3.77941	2.95464e-12	No	Yes	No
Q8ND56	LSM14A	Protein LSM14 homolog A	0.0164818	0.987737	2.97664	2.30478e-06	1.20305	0.0023263	4.16321	1.61163e-07	0.461652	0.159104	3.42181	1.27314e-06	No	Yes	No
Q8WU90	ZC3H15	Zinc finger CCCH domain-containing protein 15	0.365048	0.40502	4.02225	1.4727e-09	1.65306	2.21325e-05	5.31026	1.9522e-10	-0.456081	0.0798697	3.20112	3.26949e-08	No	Yes	No
Q8WZ42	TTN	Titin	-1.01819	0.189572	Inf	0	1.22424	0.0172318	Inf	0	0.0457748	0.923482	Inf	0	No	Yes	No
Q969S3	ZNF622	Zinc finger protein 622	0.336785	0.534094	Inf	0	1.0528	0.00531066	Inf	0	0.823559	0.0115761	Inf	0	No	Yes	No
Q96CT7	CCDC124	Coiled-coil domain-containing protein 124	0.408775	0.289899	3.3657	4.43822e-09	1.66095	1.13493e-05	4.61788	3.78967e-10	0.204248	0.390226	3.16117	1.75746e-08	No	Yes	No
Q96GA3	LTV1	Protein LTV1 homolog	0.245561	0.835142	3.32376	4.2697e-05	1.49202	0.00801593	4.57022	3.6443e-06	-0.276062	0.576213	2.80213	0.000372866	No	Yes	No
Q96SB4	SRPK1	SRSF protein kinase 1	0.0210238	0.983808	2.24533	5.06335e-06	1.56409	0.000209516	3.7884	4.24963e-08	0.726189	0.0277837	2.9505	6.49936e-07	No	Yes	No
Q96T21	SECISBP2	Selenocysteine insertion sequence-binding protein 2	0.124429	0.720282	2.61609	1.51863e-07	1.06542	3.0118e-05	3.55707	1.76001e-08	-0.0751094	0.633359	2.41655	6.63402e-07	No	Yes	No
Q9BRP8	PYM1	Partner of Y14 and mago	0.406868	0.532788	4.12068	3.01121e-08	1.57045	0.000490592	5.28427	4.5192e-09	0.0515797	0.888984	3.7654	1.67515e-07	No	Yes	No
Q9BX40	LSM14B	Protein LSM14 homolog B	-0.268031	0.403773	Inf	0	1.0801	0.000101427	Inf	0	-0.133786	0.470269	Inf	0	No	Yes	No
Q9BY44	EIF2A	Eukaryotic translation initiation factor 2A	0.742709	0.327659	4.39276	2.42495e-07	1.27069	0.0124202	4.92074	1.40307e-07	-0.205162	0.656884	3.44488	6.28025e-06	No	Yes	No
Q9BYJ9	YTHDF1	YTH domain-containing family protein 1	-0.244035	0.597703	3.63488	1.98399e-09	1.35924	6.43818e-05	5.23816	1.08027e-10	0.0134813	0.956571	3.8924	2.01092e-09	No	Yes	No
Q9H089	LSG1	Large subunit GTPase 1 homolog	0.244453	0.303705	Inf	0	2.30235	3.11688e-08	Inf	0	0.292146	0.0522263	Inf	0	No	Yes	No
Q9H6S0	YTHDC2	3'-5' RNA helicase YTHDC2	-0.078048	0.93931	2.56925	3.29419e-06	1.17642	0.00350426	3.82372	1.01939e-07	0.120681	0.732081	2.76798	3.24666e-06	No	Yes	No
Q9H7E2	TDRD3	Tudor domain-containing protein 3	-0.211922	0.376326	0.796266	0.00176258	1.33158	1.97269e-06	2.33977	2.84404e-07	0.540354	0.00161858	1.54854	1.43613e-05	No	Yes	No
Q9NUL3	STAU2	Double-stranded RNA-binding protein Staufen homolog 2	0.532112	0.0555108	4.14051	3.62629e-10	1.36681	8.97462e-06	4.97521	1.4378e-10	0.708531	0.00134739	4.31693	5.57074e-10	No	Yes	No
Q9NUQ6	SPATS2L	SPATS2-like protein	0.0976102	0.858673	2.84399	1.33766e-06	2.01455	2.22654e-06	4.76094	2.2138e-08	0.757552	0.00301147	3.50393	4.24762e-07	No	Yes	No
Q9P2E9	RRBP1	Ribosome-binding protein 1	0.205133	0.330806	2.3283	3.42049e-10	1.36427	2.15353e-07	3.48744	1.18905e-11	0.204412	0.111527	2.32758	6.93333e-10	No	Yes	No
A2A3N6	PIPSL	Putative PIP5K1A and PSMD4-like protein	1.15893	0.00390829	3.07336	7.17692e-07	-0.760365	0.00376241	1.15407	0.0039334	-0.989096	0.000502073	0.925335	0.0168171	Yes	No	No
O00560	SDCBP	Syntenin-1	1.26719	0.00767319	6.17429	5.77477e-10	-1.4	0.000304393	3.5071	2.47927e-07	-2.44216	2.01964e-06	2.46494	8.86995e-06	Yes	No	No
O14730	RIOK3	Serine/threonine-protein kinase RIO3	1.08323	5.0759e-05	Inf	0	-0.479505	0.000169671	Inf	0	#NAME?	0	NA	NA	Yes	No	No
O14745	SLC9A3R1	Na(+)/H(+) exchange regulatory cofactor NHE-RF1	1.14323	0.0166895	4.96808	2.06246e-07	-1.06022	0.0028367	2.76462	5.38872e-05	-1.73976	0.000124298	2.08508	0.000748581	Yes	No	No
O43175	PHGDH	D-3-phosphoglycerate dehydrogenase	1.16292	0.00942983	1.15073	0.000847502	0.125613	0.670564	0.113428	0.720266	-0.0646236	0.824078	-0.0768078	0.820817	Yes	No	No
O43447	PPIH	Peptidyl-prolyl cis-trans isomerase H	1.77891	8.02884e-05	2.1821	3.5026e-07	-0.669723	0.00214549	-0.266531	0.208896	-1.81333	5.01876e-06	-1.41014	0.000106446	Yes	No	No
O43768	ENSA	Alpha-endosulfine	1.17656	0.000714487	Inf	0	-0.485235	0.0114962	Inf	0	-1.39073	4.32863e-06	Inf	0	Yes	No	No
O60493	SNX3	Sorting nexin-3	2.08966	0.00530174	3.97076	4.83466e-05	-0.66524	0.143791	1.21586	0.0625953	-1.50036	0.00577765	0.380738	0.55704	Yes	No	No
O60784	TOM1	Target of Myb protein 1	1.41264	0.00397381	Inf	0	#NAME?	0	NA	NA	#NAME?	0	NA	NA	Yes	No	No
O95372	LYPLA2	Acyl-protein thioesterase 2	1.28518	0.0136938	4.72592	3.77908e-09	0.169327	0.622349	3.61007	1.09439e-07	-0.235585	0.471498	3.20516	4.37493e-07	Yes	No	No
O95630	STAMBP	STAM-binding protein	1.18985	0.0137587	Inf	0	-1.78564	6.83782e-05	Inf	0	-2.08042	1.41411e-05	Inf	0	Yes	No	No
O95644	NFATC1	Nuclear factor of activated T-cells, cytoplasmic 1	1.1055	0.00383021	Inf	0	-1.60923	3.33368e-05	Inf	0	#NAME?	0	NA	NA	Yes	No	No
O95817	BAG3	BAG family molecular chaperone regulator 3	1.00212	0.00380389	5.11399	1.58046e-09	-2.26105	2.45152e-07	1.85082	2.89846e-05	-2.94317	2.59082e-08	1.1687	0.00143848	Yes	No	No
O96007	MOCS2	Molybdopterin synthase catalytic subunit	1.24516	0.0299438	4.00073	2.04857e-05	-2.35462	9.75886e-05	0.400948	0.461549	-3.53096	9.91263e-05	-0.775392	0.279249	Yes	No	No
P00374	DHFR	Dihydrofolate reductase	2.07707	0.0212932	3.09883	0.00200191	-0.593961	0.314149	0.4278	0.630868	-1.62018	0.0129761	-0.598424	0.519377	Yes	No	No
P00558	PGK1	Phosphoglycerate kinase 1	1.25571	0.0256257	1.36735	0.00180529	0.012	0.974871	0.123644	0.768396	-0.122638	0.743172	-0.0109944	0.981456	Yes	No	No
P04792	HSPB1	Heat shock protein beta-1	1.89085	0.0076065	1.84966	0.00324912	-2.49548	0.00147121	-2.53667	0.00310248	#NAME?	0	#NAME?	0	Yes	No	No
P06733	ENO1	Alpha-enolase	1.07738	0.00632984	1.01543	0.000715702	-0.231043	0.353923	-0.292995	0.261366	-0.333945	0.16657	-0.395897	0.145616	Yes	No	No
P06753	TPM3	Tropomyosin alpha-3 chain	1.05862	0.0350125	3.01014	2.34309e-06	-0.630712	0.116335	1.32081	0.00553616	-0.163584	0.668577	1.78794	0.000995182	Yes	No	No
P09936	UCHL1	Ubiquitin carboxyl-terminal hydrolase isozyme L1	1.51662	0.00443679	1.53001	0.00066142	-0.162096	0.619743	-0.148705	0.709098	-0.335404	0.280673	-0.322012	0.425552	Yes	No	No
P0DMV8;P0DMV9	HSPA1A;HSPA1B	Heat shock 70 kDa protein 1A;Heat shock 70 kDa protein 1B	1.13873	0.00673106	4.11899	1.2796e-09	-2.01839	3.8651e-06	0.961877	0.00257174	-2.4353	4.90292e-07	0.544964	0.0643141	Yes	No	No
P11142	HSPA8	Heat shock cognate 71 kDa protein	1.22953	0.00390829	3.29915	8.33415e-09	-0.923511	0.0019133	1.14611	0.00048274	-1.33668	7.77321e-05	0.732945	0.0133319	Yes	No	No
P12955	PEPD	Xaa-Pro dipeptidase	1.05277	0.0270387	3.92183	2.56625e-05	-1.8867	0.0021596	0.98236	0.062289	#NAME?	0	#NAME?	0	Yes	No	No
P16949	STMN1	Stathmin	1.34632	0.000616224	6.39557	2.19347e-10	-1.18593	4.54478e-05	3.86332	3.38808e-08	-1.71411	1.54207e-06	3.33515	1.53847e-07	Yes	No	No
P17980	PSMC3	26S proteasome regulatory subunit 6A	1.63705	0.0219688	3.63205	1.83174e-06	-1.07801	0.029708	0.91699	0.0717613	-1.42869	0.0054885	0.566314	0.275673	Yes	No	No
P20290	BTF3	Transcription factor BTF3	1.15754	0.0110977	Inf	0	1.22301	0.00071226	Inf	0	0.542574	0.056741	Inf	0	Yes	No	No
P20810	CAST	Calpastatin	1.06565	0.00295842	Inf	0	-1.33461	1.69627e-05	Inf	0	-2.27979	1.54177e-07	Inf	0	Yes	No	No
P23528	CFL1	Cofilin-1	1.00888	0.0124501	1.42399	5.48032e-05	-0.0405131	0.883047	0.374594	0.173706	0.0410621	0.877404	0.456169	0.110891	Yes	No	No
P25787	PSMA2	Proteasome subunit alpha type-2	1.2193	0.00838902	1.86212	9.14991e-05	-1.27819	0.00552163	-0.635371	0.10137	-1.73597	0.000976614	-1.09315	0.0167681	Yes	No	No
P27797	CALR	Calreticulin	3.63076	5.10501e-08	5.39278	1.86857e-11	-1.49049	1.13354e-05	0.271535	0.23989	-1.2249	4.53313e-05	0.537128	0.0305917	Yes	No	No
P30154	PPP2R1B	Serine/threonine-protein phosphatase 2A 65 kDa regulatory subunit A beta isoform	1.49854	0.00295842	Inf	0	-0.694896	0.010295	Inf	0	#NAME?	0	NA	NA	Yes	No	No
P31689	DNAJA1	DnaJ homolog subfamily A member 1	1.18474	0.00333842	2.0789	3.55328e-07	-0.349992	0.133401	0.544175	0.0324882	-0.75557	0.00321901	0.138597	0.59649	Yes	No	No
P31939	ATIC	Bifunctional purine biosynthesis protein PURH	1.6676	0.00407637	3.01465	6.27939e-07	-0.3826	0.27886	0.964452	0.015666	-0.805457	0.026309	0.541596	0.162642	Yes	No	No
P37802	TAGLN2	Transgelin-2	1.32473	0.000727045	4.83406	3.63828e-11	-0.367613	0.090233	3.14173	4.33071e-09	-0.877395	0.000597433	2.63194	2.92924e-08	Yes	No	No
P41236	PPP1R2	Protein phosphatase inhibitor 2	1.0075	0.0107723	Inf	0	-1.35932	0.000209516	Inf	0	-2.06117	3.67951e-06	Inf	0	Yes	No	No
P43487	RANBP1	Ran-specific GTPase-activating protein	1.25497	0.00305725	4.17505	4.11069e-10	-1.04594	0.000491913	1.87415	2.88047e-06	-1.66087	6.7215e-06	1.25921	0.000162302	Yes	No	No
P43686	PSMC4	26S proteasome regulatory subunit 6B	1.16823	0.00305725	1.15539	0.000491173	-1.55968	0.000250987	-1.57252	0.000505427	#NAME?	0	#NAME?	0	Yes	No	No
P46108	CRK	Adapter molecule crk	1.10821	0.00401945	6.53919	3.63828e-11	-1.39444	3.95739e-05	4.03654	5.3569e-09	-1.53258	1.20867e-05	3.89839	7.86906e-09	Yes	No	No
P46976	GYG1	Glycogenin-1	1.44595	0.00632984	3.8955	2.48005e-06	-2.21974	2.19464e-05	0.229811	0.635954	-3.00943	2.69025e-06	-0.559886	0.271148	Yes	No	No
P50454	SERPINH1	Serpin H1	1.56198	0.0289705	3.1962	8.71322e-06	-1.13857	0.0256981	0.495661	0.333101	-1.283	0.0121087	0.351232	0.521216	Yes	No	No
P54652	HSPA2	Heat shock-related 70 kDa protein 2	1.00324	0.0299438	4.14044	1.17781e-06	-3.04105	2.82184e-06	0.0961497	0.849323	-3.44231	4.2659e-07	-0.305113	0.535272	Yes	No	No
P54727	RAD23B	UV excision repair protein RAD23 homolog B	1.08687	0.0127601	Inf	0	#NAME?	0	NA	NA	#NAME?	0	NA	NA	Yes	No	No
P55036	PSMD4	26S proteasome non-ATPase regulatory subunit 4	2.15932	0.000445354	5.59355	3.06684e-10	-1.14652	0.00170683	2.28771	5.10449e-06	-1.77581	3.69585e-05	1.65842	0.000137968	Yes	No	No
P55072	VCP	Transitional endoplasmic reticulum ATPase	1.18672	0.0450574	3.23566	1.18078e-06	-0.94775	0.0257843	1.10119	0.0156568	-1.71173	0.000471939	0.337214	0.455922	Yes	No	No
P60174	TPI1	Triosephosphate isomerase	1.11871	0.0272519	1.30301	0.00128056	-0.17068	0.624743	0.0136179	0.972285	-0.180393	0.589547	0.00390463	0.993199	Yes	No	No
P60900	PSMA6	Proteasome subunit alpha type-6	1.37111	0.029722	1.49157	0.00243149	-0.0413533	0.926732	0.0791062	0.868562	0.0045961	0.990272	0.125056	0.802116	Yes	No	No
P63244	RACK1	Receptor of activated protein C kinase 1	1.48804	0.00583378	1.36918	0.000747085	0.186675	0.585618	0.0678085	0.857581	0.212108	0.517931	0.0932415	0.81375	Yes	No	No
P63313	TMSB10	Thymosin beta-10	1.31311	0.0314623	Inf	0	-0.649565	0.137104	Inf	0	-1.38505	0.0243503	Inf	0	Yes	No	No
Q04323	UBXN1	UBX domain-containing protein 1	1.60087	0.0254652	4.00554	8.49028e-05	-1.30981	0.0140566	1.09485	0.118434	-1.87659	0.00351674	0.528076	0.490482	Yes	No	No
Q13347	EIF3I	Eukaryotic translation initiation factor 3 subunit I	1.33536	0.00427992	3.409	2.03425e-08	-0.966377	0.00319746	1.10726	0.00166324	-1.19916	0.00053072	0.874482	0.00967876	Yes	No	No
Q13501	SQSTM1	Sequestosome-1	1.27528	0.00911619	3.64319	2.02317e-06	-1.34235	0.000556198	1.02556	0.0347904	-2.3313	5.2415e-06	0.0366161	0.947771	Yes	No	No
Q15075	EEA1	Early endosome antigen 1	1.06811	0.00463233	Inf	0	#NAME?	0	NA	NA	#NAME?	0	NA	NA	Yes	No	No
Q16186	ADRM1	Proteasomal ubiquitin receptor ADRM1	1.33682	0.0108588	1.00479	0.013784	-0.486937	0.14463	-0.818972	0.0461111	-0.456247	0.158567	-0.788282	0.0604264	Yes	No	No
Q5QJ74	TBCEL	Tubulin-specific chaperone cofactor E-like protein	1.24597	0.0273366	Inf	0	-0.0537733	0.908055	Inf	0	#NAME?	0	NA	NA	Yes	No	No
Q6NXE6	ARMC6	Armadillo repeat-containing protein 6	1.43876	0.0278881	2.59896	0.00108235	-2.07298	0.0008657	-0.912782	0.145617	-0.76693	0.199047	0.393268	0.62077	Yes	No	No
Q6PD74	AAGAB	Alpha- and gamma-adaptin-binding protein p34	1.17227	0.0152137	Inf	0	-3.55161	7.50453e-05	Inf	0	#NAME?	0	NA	NA	Yes	No	No
Q8IUF1;Q9BRT8	CBWD2;CBWD1	COBW domain-containing protein 2;COBW domain-containing protein 1	1.55316	0.00606043	Inf	0	#NAME?	0	NA	NA	#NAME?	0	NA	NA	Yes	No	No
Q8IVM0	CCDC50	Coiled-coil domain-containing protein 50	1.2101	0.00131353	5.04234	2.1692e-09	-0.115976	0.554435	3.71626	6.14515e-08	-1.19543	3.65863e-05	2.6368	1.65437e-06	Yes	No	No
Q8NBT2	SPC24	Kinetochore protein Spc24	1.28797	0.0212983	Inf	0	#NAME?	0	NA	NA	#NAME?	0	NA	NA	Yes	No	No
Q8NG27	PJA1	E3 ubiquitin-protein ligase Praja-1	1.85517	0.0295084	Inf	0	#NAME?	0	NA	NA	-1.98226	0.0189603	Inf	0	Yes	No	No
Q8WZA0	LZIC	Protein LZIC	1.14121	0.00928737	5.80961	1.09371e-08	-0.772358	0.00982668	3.89604	8.04492e-07	-1.53361	6.67135e-05	3.13479	6.56032e-06	Yes	No	No
Q96AY3	FKBP10	Peptidyl-prolyl cis-trans isomerase FKBP10	1.54337	0.00731427	2.81077	1.72159e-06	-0.690852	0.0640837	0.57655	0.135838	-1.36305	0.00123972	-0.0956495	0.824596	Yes	No	No
Q96G28	CFAP36	Cilia- and flagella-associated protein 36	2.00154	0.00401945	Inf	0	-1.42689	0.00196054	Inf	0	#NAME?	0	NA	NA	Yes	No	No
Q96IU4	ABHD14B	Protein ABHD14B	1.69441	0.0108588	Inf	0	-2.10679	0.000209516	Inf	0	-2.55367	3.33127e-05	Inf	0	Yes	No	No
Q99497	PARK7	Protein/nucleic acid deglycase DJ-1	1.26844	0.00530174	1.56283	0.000155553	-0.99825	0.00214799	-0.703862	0.0401639	-1.34936	0.000174691	-1.05497	0.00545295	Yes	No	No
Q99614	TTC1	Tetratricopeptide repeat protein 1	1.08366	0.0212566	4.86983	1.49023e-07	-1.56665	0.000183827	2.21952	0.00027734	-2.35816	4.99438e-06	1.42802	0.00754172	Yes	No	No
Q99966	CITED1	Cbp/p300-interacting transactivator 1	2.17107	0.0232297	Inf	0	#NAME?	0	NA	NA	#NAME?	0	NA	NA	Yes	No	No
Q9BRK5	SDF4	45 kDa calcium-binding protein	1.21918	0.0180503	Inf	0	#NAME?	0	NA	NA	-1.23993	0.0115676	Inf	0	Yes	No	No
Q9BRX2	PELO	Protein pelota homolog	1.67134	0.0087533	3.49127	5.48481e-05	-0.671138	0.0623894	1.14879	0.0243927	-0.798374	0.0688615	1.02156	0.0671038	Yes	No	No
Q9BUP0	EFHD1	EF-hand domain-containing protein D1	1.4096	0.000627487	Inf	0	-0.622294	0.00639761	Inf	0	-1.94375	8.83635e-07	Inf	0	Yes	No	No
Q9BZV1	UBXN6	UBX domain-containing protein 6	1.9706	0.00673106	Inf	0	-0.984385	0.0267397	Inf	0	#NAME?	0	NA	NA	Yes	No	No
Q9H098	FAM107B	Protein FAM107B	1.33823	0.0232297	Inf	0	-0.233954	0.542431	Inf	0	-0.608293	0.106354	Inf	0	Yes	No	No
Q9H488	POFUT1	GDP-fucose protein O-fucosyltransferase 1	2.30897	0.00333842	2.05851	0.000343073	-0.11188	0.79356	-0.362347	0.423716	-0.944698	0.0360381	-1.19517	0.0236091	Yes	No	No
Q9H7C9	AAMDC	Mth938 domain-containing protein	1.17794	0.00407637	Inf	0	-0.631918	0.0147499	Inf	0	-1.02656	0.000561893	Inf	0	Yes	No	No
Q9HB71	CACYBP	Calcyclin-binding protein	1.21591	0.0125047	3.65942	2.47327e-08	-0.262941	0.405237	2.18057	9.09057e-06	-0.821454	0.0128683	1.62206	0.000185508	Yes	No	No
Q9UI30	TRMT112	Multifunctional methyltransferase subunit TRM112-like protein	1.71253	0.0366762	1.56257	0.0304419	-0.166613	0.743728	-0.31658	0.651539	#NAME?	0	#NAME?	0	Yes	No	No
Q9UK76	JPT1	Jupiter microtubule associated homolog 1	1.16263	0.0168201	Inf	0	-0.816841	0.0148147	Inf	0	-1.66134	9.97073e-05	Inf	0	Yes	No	No
Q9UNE7	STUB1	E3 ubiquitin-protein ligase CHIP	1.33244	0.0299438	3.08376	2.61442e-06	-1.34312	0.00422668	0.408197	0.354167	-1.55923	0.0012328	0.192079	0.686328	Yes	No	No
Q9Y265	RUVBL1	RuvB-like 1	1.24825	0.00786015	5.71557	1.67311e-10	-2.57025	1.37108e-06	1.89707	2.16308e-05	-3.10064	1.66831e-07	1.36667	0.00051619	Yes	No	No
Q9Y2Z0	SUGT1	Protein SGT1 homolog	1.06523	0.00034529	5.34479	4.43201e-13	-0.848374	4.7001e-05	3.43119	4.3541e-11	-1.45497	2.43317e-07	2.82458	3.23189e-10	Yes	No	No
A0A0A6YYF3;Q9Y575	GPR75-ASB3;ASB3	Protein GPR75-ASB3;Ankyrin repeat and SOCS box protein 3	-0.554869	0.077017	Inf	0	-2.6582	1.83879e-06	Inf	0	-3.46972	4.96079e-07	Inf	0	No	No	No
A0A0B4J2E5;Q15269	LOC102724159;PWP2	Uncharacterized protein;Periodic tryptophan protein 2 homolog	-0.203246	0.813642	2.73416	2.46727e-06	-0.921701	0.0183768	2.01571	8.46052e-05	-0.840453	0.0255176	2.09696	7.45734e-05	No	No	No
A0A0G2JL52	VARS2	VARS2	-0.0822657	0.872987	0.981767	0.000739434	-0.40215	0.0612202	0.661883	0.0141414	-0.911227	0.000437539	0.152806	0.567812	No	No	No
A0AVF1	TTC26	Intraflagellar transport protein 56	-0.0755418	0.842918	Inf	0	-0.383134	0.0259521	Inf	0	-0.822229	0.000162045	Inf	0	No	No	No
A0AVT1	UBA6	Ubiquitin-like modifier-activating enzyme 6	0.178418	0.879394	0.912991	0.05944	-0.345071	0.470694	0.389502	0.439531	-0.437187	0.340497	0.297386	0.579388	No	No	No
A0FGR8	ESYT2	Extended synaptotagmin-2	-0.0226473	0.974599	2.42338	2.31293e-07	-0.644268	0.0190632	1.80176	8.74588e-06	-1.04658	0.000671224	1.39944	0.000121422	No	No	No
A0JNW5	UHRF1BP1L	UHRF1-binding protein 1-like	0.233467	0.592065	2.98453	1.57596e-05	-1.5099	0.000282307	1.24116	0.00646126	-2.60611	7.92114e-05	0.144957	0.762919	No	No	No
A0MZ66	SHTN1	Shootin-1	0.662312	0.179936	Inf	0	-2.24767	4.19101e-05	Inf	0	-2.41313	7.51658e-05	Inf	0	No	No	No
A1L020	MEX3A	RNA-binding protein MEX3A	-0.135076	0.618128	Inf	0	-0.204428	0.148351	Inf	0	-0.769327	9.09198e-05	Inf	0	No	No	No
A1L0T0	ILVBL	Acetolactate synthase-like protein	-0.244439	0.748054	1.08274	0.0124504	-1.08478	0.00612736	0.242398	0.564409	-1.51165	0.000949725	-0.184468	0.69587	No	No	No
A1L390	PLEKHG3	Pleckstrin homology domain-containing family G member 3	0.39455	0.549719	Inf	0	-2.92091	0.00028939	Inf	0	#NAME?	0	NA	NA	No	No	No
A1X283	SH3PXD2B	SH3 and PX domain-containing protein 2B	0.281514	0.669456	3.97627	1.36465e-08	0.236378	0.467855	3.93113	2.78393e-08	-0.845368	0.0125422	2.84938	8.92846e-07	No	No	No
A2RRP1	NBAS	Neuroblastoma-amplified sequence	0.00946958	0.99022	2.3956	1.37805e-06	-1.72781	1.60406e-05	0.658324	0.0321322	-1.87305	1.09295e-05	0.513084	0.110078	No	No	No
A2RTX5	TARSL2	Threonine--tRNA ligase 2, cytoplasmic	0.357172	0.710516	1.86173	0.00194129	-1.69892	0.00164307	-0.194359	0.72995	-2.16511	0.000203479	-0.660552	0.237327	No	No	No
A3KN83	SBNO1	Protein strawberry notch homolog 1	-0.0177125	0.98746	2.66783	1.93688e-06	-1.16646	0.00339258	1.51909	0.000653048	-1.06928	0.0050327	1.61627	0.000479281	No	No	No
A4D1E9	GTPBP10	GTP-binding protein 10	0.0766073	0.946814	Inf	0	-0.440285	0.281294	Inf	0	-0.881282	0.0362013	Inf	0	No	No	No
A4D1P6	WDR91	WD repeat-containing protein 91	-0.255805	0.76704	2.82361	2.52624e-06	-1.60815	0.000616213	1.47126	0.00160988	-2.02471	6.84979e-05	1.0547	0.0164263	No	No	No
A5YKK6	CNOT1	CCR4-NOT transcription complex subunit 1	-0.254897	0.496313	2.50662	2.17511e-08	-1.21878	5.1505e-05	1.54273	5.91894e-06	-1.84701	8.22031e-07	0.914503	0.000853999	No	No	No
A6NDU8	C5orf51	UPF0600 protein C5orf51	-0.369479	0.816523	-0.726325	0.344635	-2.73928	0.00136821	-3.09612	0.00179636	-2.8853	0.00130204	-3.24215	0.00229429	No	No	No
A6NGB9	WIPF3	WAS/WASL-interacting protein family member 3	0.722347	0.532275	0.645165	0.362377	-0.788394	0.217935	-0.865577	0.256196	-0.0573482	0.934715	-0.134531	0.885746	No	No	No
A6NHR9	SMCHD1	Structural maintenance of chromosomes flexible hinge domain-containing protein 1	0.0300288	0.978396	2.81135	4.12479e-06	-1.15262	0.00808476	1.6287	0.00102546	-0.968843	0.0184433	1.81248	0.000521512	No	No	No
A6NJ78	METTL15	Probable methyltransferase-like protein 15	0.369026	0.875116	-1.56258	0.0630295	0.374696	0.703919	-1.55691	0.0775673	-1.31874	0.165567	-3.25035	0.00307304	No	No	No
A6NKD9	CCDC85C	Coiled-coil domain-containing protein 85C	0.392991	0.403032	Inf	0	-2.05847	1.8838e-05	Inf	0	-3.52775	3.8071e-07	Inf	0	No	No	No
A6NKT7	RGPD3	RanBP2-like and GRIP domain-containing protein 3	0.146708	0.783948	3.84932	6.54451e-10	-2.00865	1.31336e-06	1.69396	5.57752e-06	-2.32482	2.27954e-07	1.37779	5.11843e-05	No	No	No
A6NNL5	C15orf61	Uncharacterized protein C15orf61	0.664907	0.514451	-0.825459	0.148687	1.18502	0.0455224	-0.305344	0.622839	1.00667	0.0770689	-0.483691	0.45067	No	No	No
A7KAX9	ARHGAP32	Rho GTPase-activating protein 32	0.458468	0.558606	1.84905	0.00970218	-1.21826	0.0121201	0.17232	0.801948	-1.23187	0.0262434	0.158715	0.842169	No	No	No
A8CG34	POM121C	Nuclear envelope pore membrane protein POM 121C	-0.592071	0.223512	0.62812	0.05403	-0.510598	0.111658	0.709592	0.0406423	-0.693384	0.0317987	0.526807	0.129991	No	No	No
A8MPP1	DDX11L8	Putative ATP-dependent RNA helicase DDX11-like protein 8	-0.130802	0.891261	0.97736	0.0285982	-1.50284	0.0010221	-0.394679	0.377895	-1.48488	0.000883221	-0.37672	0.423656	No	No	No
A9UHW6	MIF4GD	MIF4G domain-containing protein	0.0506659	0.957872	1.96447	6.42899e-05	-0.639252	0.121259	1.27456	0.00734179	-1.45764	0.00105448	0.456171	0.23927	No	No	No
B2RTY4	MYO9A	Unconventional myosin-IXa	0.109157	0.849038	Inf	0	-0.654847	0.0362571	Inf	0	-1.06824	0.00369125	Inf	0	No	No	No
C9JLW8	MCRIP1	Mapk-regulated corepressor-interacting protein 1	Inf	0	Inf	0	NA	NA	NA	NA	NA	NA	NA	NA	No	No	No
E9PAV3	NACA	Nascent polypeptide-associated complex subunit alpha, muscle-specific form	1.53676	0.0546178	6.58422	1.04143e-07	0.844349	0.122721	5.89182	5.93377e-07	-0.708001	0.178529	4.33947	1.29077e-05	No	No	No
F5H658;Q14562	DHX8	ATP-dependent RNA helicase DHX8	-0.400777	0.618128	2.78642	7.25579e-06	-0.926601	0.0325393	2.2606	9.08742e-05	-0.694935	0.090432	2.49226	4.58173e-05	No	No	No
H7BYN4;Q02241	KIF23	Kinesin-like protein;Kinesin-like protein KIF23	-0.316075	0.252058	3.06466	8.31583e-08	-1.48422	4.07482e-06	1.89652	1.21455e-05	-1.38057	5.2678e-06	2.00017	8.80475e-06	No	No	No
O00116	AGPS	Alkyldihydroxyacetonephosphate synthase, peroxisomal	-0.376522	0.696907	2.43131	7.25741e-05	-0.602011	0.18986	2.20582	0.000270864	-0.826867	0.0700774	1.98097	0.000814557	No	No	No
O00139	KIF2A	Kinesin-like protein KIF2A	0.123925	0.879745	3.31151	1.17706e-07	-0.656059	0.053764	2.53152	3.45489e-06	-0.824305	0.0165557	2.36328	8.01622e-06	No	No	No
O00148	DDX39A	ATP-dependent RNA helicase DDX39A	0.0231434	0.985554	1.62653	0.000628868	-0.834553	0.0397933	0.768832	0.0679273	-1.01038	0.0137326	0.593002	0.166109	No	No	No
O00151	PDLIM1	PDZ and LIM domain protein 1	0.67413	0.223602	4.98983	2.97773e-08	-1.42694	0.00115895	2.88875	1.09552e-05	-2.29673	1.888e-05	2.01896	0.000331584	No	No	No
O00154	ACOT7	Cytosolic acyl coenzyme A thioester hydrolase	0.691089	0.068094	2.20136	3.14386e-06	-1.01439	0.00116333	0.495881	0.109681	-1.6556	1.70082e-05	-0.145329	0.660165	No	No	No
O00159	MYO1C	Unconventional myosin-Ic	0.202661	0.884571	0.742435	0.17906	0.355897	0.528045	0.89567	0.129766	0.399022	0.46036	0.938796	0.124643	No	No	No
O00161	SNAP23	Synaptosomal-associated protein 23	0.363483	0.648897	1.63531	0.000717142	-0.739906	0.0699311	0.531919	0.207067	-0.994823	0.0166328	0.277002	0.53936	No	No	No
O00170	AIP	AH receptor-interacting protein	0.898721	0.00401281	2.4527	6.74771e-08	-1.30442	1.31399e-05	0.249555	0.241799	-1.70849	1.85775e-06	-0.154514	0.520504	No	No	No
O00178	GTPBP1	GTP-binding protein 1	0.0162105	0.982671	2.24406	2.14128e-07	-0.0318687	0.898027	2.19598	5.10923e-07	-0.33105	0.153411	1.8968	2.60386e-06	No	No	No
O00186	STXBP3	Syntaxin-binding protein 3	0.167472	0.813642	2.53395	7.51464e-07	-1.06399	0.00238818	1.3025	0.000706847	-1.56195	9.08822e-05	0.804535	0.0206665	No	No	No
O00193	SMAP	Small acidic protein	0.146804	0.858673	7.36409	9.53098e-09	-3.19927	1.48429e-06	4.01802	4.46813e-06	-0.915574	0.01133	6.30171	8.57271e-08	No	No	No
O00203	AP3B1	AP-3 complex subunit beta-1	0.17887	0.796279	2.81595	2.13777e-07	-0.303382	0.30773	2.3337	2.76142e-06	-1.04405	0.00199324	1.59303	0.000135686	No	No	No
O00213	APBB1	Amyloid-beta A4 precursor protein-binding family B member 1	0.39398	0.281143	2.4575	7.44839e-06	-2.30207	1.10071e-06	-0.238554	0.50929	-2.7118	1.9391e-07	-0.648277	0.0852823	No	No	No
O00221	NFKBIE	NF-kappa-B inhibitor epsilon	0.493076	0.431217	Inf	0	#NAME?	0	NA	NA	#NAME?	0	NA	NA	No	No	No
O00231	PSMD11	26S proteasome non-ATPase regulatory subunit 11	0.0934241	0.939295	1.9789	0.000233326	-0.980186	0.0275204	0.905292	0.0491337	-1.38997	0.00312615	0.495509	0.285178	No	No	No
O00232	PSMD12	26S proteasome non-ATPase regulatory subunit 12	0.160421	0.812367	2.15255	2.12756e-06	-0.539219	0.0644393	1.45291	0.00016364	-0.894984	0.00419545	1.09715	0.00202512	No	No	No
O00255	MEN1	Menin	-0.40513	0.21893	2.89931	3.77656e-08	-1.1057	0.000157882	2.19873	1.06374e-06	-1.42903	1.32485e-05	1.8754	5.66536e-06	No	No	No
O00264	PGRMC1	Membrane-associated progesterone receptor component 1	0.0517494	0.9524	1.56291	7.78269e-05	-0.253137	0.396982	1.25802	0.000786413	-0.764913	0.0138427	0.746248	0.0268713	No	No	No
O00267	SUPT5H	Transcription elongation factor SPT5	-0.568604	0.328242	Inf	0	-2.61807	1.31895e-05	Inf	0	-2.03149	7.16983e-05	Inf	0	No	No	No
O00268	TAF4	Transcription initiation factor TFIID subunit 4	-0.633956	0.148675	Inf	0	#NAME?	0	NA	NA	-2.6651	7.67761e-05	Inf	0	No	No	No
O00273	DFFA	DNA fragmentation factor subunit alpha	0.521906	0.193015	3.2889	7.98035e-06	-2.82298	1.39534e-05	-0.0559823	0.90078	-2.16988	2.35845e-05	0.597121	0.16308	No	No	No
O00291	HIP1	Huntingtin-interacting protein 1	0.196039	0.740817	1.92194	2.1389e-05	-0.958016	0.00261557	0.767886	0.0258855	-1.50681	6.41473e-05	0.219096	0.528561	No	No	No
O00299	CLIC1	Chloride intracellular channel protein 1	0.565393	0.250966	1.83611	3.2536e-05	-0.750095	0.0250005	0.520621	0.12317	-1.17705	0.00133531	0.0936698	0.800625	No	No	No
O00303	EIF3F	Eukaryotic translation initiation factor 3 subunit F	0.0691508	0.942599	2.88644	4.18303e-07	-1.39036	0.000578264	1.42693	0.000608858	-2.25831	6.55347e-06	0.55898	0.118541	No	No	No
O00311	CDC7	Cell division cycle 7-related protein kinase	-0.142739	0.872313	1.24159	0.0235995	-0.759733	0.0388965	0.624594	0.246273	-1.00974	0.00829911	0.374592	0.515857	No	No	No
O00410	IPO5	Importin-5	-0.293421	0.611806	3.1611	7.12925e-08	-1.81438	3.2545e-05	1.64015	8.81803e-05	-2.27212	2.97069e-06	1.1824	0.00170732	No	No	No
O00411	POLRMT	DNA-directed RNA polymerase, mitochondrial	-0.0262063	0.987059	1.74137	0.00243643	-0.104622	0.842516	1.66295	0.00462377	-0.441921	0.362055	1.32565	0.0207405	No	No	No
O00418	EEF2K	Eukaryotic elongation factor 2 kinase	0.477865	0.349362	Inf	0	-1.84653	0.00606666	Inf	0	#NAME?	0	NA	NA	No	No	No
O00423	EML1	Echinoderm microtubule-associated protein-like 1	0.366607	0.320877	3.43946	2.29238e-05	-0.89273	0.00819252	2.18012	0.000517029	-2.0172	0.000535439	1.05565	0.0293352	No	No	No
O00425	IGF2BP3	Insulin-like growth factor 2 mRNA-binding protein 3	0.825516	0.104834	3.66877	7.09229e-08	0.478649	0.170504	3.32191	3.68387e-07	-0.145263	0.671525	2.698	3.48609e-06	No	No	No
O00429	DNM1L	Dynamin-1-like protein	-0.308449	0.787953	1.62274	0.00381103	-1.83582	0.00168329	0.0953688	0.863526	-2.36322	0.000180707	-0.432028	0.435078	No	No	No
O00443	PIK3C2A	Phosphatidylinositol 4-phosphate 3-kinase C2 domain-containing subunit alpha	-0.215857	0.772687	3.07912	2.161e-07	-0.713126	0.0358484	2.58185	2.47358e-06	-1.3707	0.00050247	1.92428	5.43175e-05	No	No	No
O00458	IFRD1	Interferon-related developmental regulator 1	0.167585	0.925103	2.09627	0.0335247	-1.57601	0.0215428	0.35268	0.73086	-1.66414	0.0142879	0.264544	0.808037	No	No	No
O00461	GOLIM4	Golgi integral membrane protein 4	0.407145	0.467006	0.5815	0.0765424	0.226413	0.488865	0.400767	0.239047	0.026596	0.935585	0.20095	0.583317	No	No	No
O00469	PLOD2	Procollagen-lysine,2-oxoglutarate 5-dioxygenase 2	0.311151	0.320877	2.04519	7.54847e-08	-0.792463	0.000844283	0.941575	0.000268641	-1.16614	2.45862e-05	0.567895	0.0125991	No	No	No
O00471	EXOC5	Exocyst complex component 5	-0.11559	0.954862	3.4762	0.000162898	-1.03198	0.150858	2.55981	0.00281399	-1.6578	0.0238558	1.93399	0.0187325	No	No	No
O00483	NDUFA4	Cytochrome c oxidase subunit NDUFA4	-0.015481	0.987059	-1.67053	3.19596e-05	0.676364	0.0258612	-0.978686	0.00408941	0.747424	0.013594	-0.907626	0.00797489	No	No	No
O00488	ZNF593	Zinc finger protein 593	-0.0717897	0.882698	Inf	0	0.512467	0.0159372	Inf	0	0.525964	0.0120948	Inf	0	No	No	No
O00499	BIN1	Myc box-dependent-interacting protein 1	0.651236	0.23789	Inf	0	-1.36476	0.00456486	Inf	0	-3.11293	0.000307825	Inf	0	No	No	No
O00505	KPNA3	Importin subunit alpha-4	0.193269	0.813642	2.74801	1.43281e-06	-1.36278	0.00114884	1.19196	0.00396286	-2.03351	3.16134e-05	0.521232	0.173804	No	No	No
O00512	BCL9	B-cell CLL/lymphoma 9 protein	-0.641848	0.101062	4.22173	5.70786e-07	-2.97619	2.13366e-06	1.88739	0.000620025	-1.87111	4.02023e-05	2.99247	2.49304e-05	No	No	No
O00541	PES1	Pescadillo homolog	-0.300156	0.251192	2.23882	6.64643e-09	0.431997	0.0166516	2.97097	7.4164e-10	0.797052	0.00019383	3.33603	2.6958e-10	No	No	No
O00567	NOP56	Nucleolar protein 56	0.0413468	0.968238	-0.420881	0.257819	0.319933	0.399871	-0.142295	0.732645	0.226788	0.538065	-0.23544	0.582594	No	No	No
O00743	PPP6C	Serine/threonine-protein phosphatase 6 catalytic subunit	0.344979	0.558606	2.1443	0.000856724	-0.741928	0.0465179	1.05739	0.0521309	-0.760694	0.0607012	1.03863	0.0765692	No	No	No
O00763	ACACB	Acetyl-CoA carboxylase 2	0.169771	0.895882	-1.09188	0.0379638	0.645194	0.203049	-0.616461	0.246718	0.634973	0.196986	-0.626682	0.258141	No	No	No
O00767	SCD	Acyl-CoA desaturase	-0.067728	0.928272	1.0746	0.000966064	-0.11191	0.690457	1.03042	0.00191019	-0.51346	0.0598177	0.62887	0.0401558	No	No	No
O14497	ARID1A	AT-rich interactive domain-containing protein 1A	-0.699552	0.0180503	2.50701	8.83157e-09	-2.05237	1.98584e-07	1.15419	4.16612e-05	-2.15933	9.44251e-08	1.04723	0.000127426	No	No	No
O14521	SDHD	Succinate dehydrogenase [ubiquinone] cytochrome b small subunit, mitochondrial	-0.117836	0.945033	0.794626	0.178601	-0.09326	0.882624	0.819202	0.192931	-0.241842	0.67954	0.67062	0.304485	No	No	No
O14530	TXNDC9	Thioredoxin domain-containing protein 9	0.947726	0.35656	Inf	0	-2.29466	0.00229468	Inf	0	-2.70468	0.000586552	Inf	0	No	No	No
O14531	DPYSL4	Dihydropyrimidinase-related protein 4	0.204472	0.584854	4.45774	8.33415e-09	-1.60388	5.92549e-06	2.64939	1.80213e-06	-2.5118	1.15906e-07	1.74147	9.12403e-05	No	No	No
O14545	TRAFD1	TRAF-type zinc finger domain-containing protein 1	Inf	0	Inf	0	Inf	0	Inf	0	NA	NA	NA	NA	No	No	No
O14562	UBFD1	Ubiquitin domain-containing protein UBFD1	0.716051	0.0620711	Inf	0	-1.00259	0.00150982	Inf	0	-1.83212	1.09893e-05	Inf	0	No	No	No
O14602;P47813	EIF1AY;EIF1AX	Eukaryotic translation initiation factor 1A, Y-chromosomal;Eukaryotic translation initiation factor 1A, X-chromosomal	0.810413	0.0272519	3.1143	9.09019e-07	0.726287	0.00732869	3.03017	2.15951e-06	0.627736	0.0138527	2.93162	3.24667e-06	No	No	No
O14617	AP3D1	AP-3 complex subunit delta-1	0.0717124	0.931286	3.02243	1.02256e-07	-0.148794	0.6238	2.80192	4.24962e-07	-0.857783	0.00731694	2.09293	9.39878e-06	No	No	No
O14628	ZNF195	Zinc finger protein 195	-1.83499	0.607425	Inf	0	-2.11658	0.414468	Inf	0	#NAME?	0	NA	NA	No	No	No
O14639	ABLIM1	Actin-binding LIM protein 1	0.738315	0.0196604	Inf	0	-1.43684	2.03961e-05	Inf	0	-2.85443	1.41801e-07	Inf	0	No	No	No
O14640	DVL1	Segment polarity protein dishevelled homolog DVL-1	0.137695	0.627425	Inf	0	0.935832	3.64623e-05	Inf	0	0.476467	0.00380241	Inf	0	No	No	No
O14641	DVL2	Segment polarity protein dishevelled homolog DVL-2	0.210902	0.620596	Inf	0	0.759138	0.00330772	Inf	0	-0.195947	0.357294	Inf	0	No	No	No
O14646	CHD1	Chromodomain-helicase-DNA-binding protein 1	-0.266159	0.816523	2.5562	8.85553e-05	-1.04911	0.0397933	1.77325	0.00268726	-1.01318	0.0414461	1.80918	0.00281297	No	No	No
O14653	GOSR2	Golgi SNAP receptor complex member 2	-0.280318	0.78397	1.75119	0.000964607	-0.531688	0.230816	1.49982	0.00418685	-0.908983	0.0426198	1.12252	0.0262878	No	No	No
O14654	IRS4	Insulin receptor substrate 4	-0.276138	0.43406	2.48148	1.87237e-08	-0.389035	0.066601	2.36859	5.65688e-08	-0.71562	0.00222554	2.042	3.07328e-07	No	No	No
O14656	TOR1A	Torsin-1A	0.306208	0.742957	1.3125	0.00569447	-0.363883	0.397568	0.642414	0.155092	-0.695864	0.0984046	0.310432	0.519735	No	No	No
O14737	PDCD5	Programmed cell death protein 5	0.794913	0.00491802	Inf	0	-2.68102	2.63239e-08	Inf	0	-3.17368	5.25619e-09	Inf	0	No	No	No
O14744	PRMT5	Protein arginine N-methyltransferase 5	-0.0993937	0.910846	2.52226	2.20433e-06	-0.74615	0.0329009	1.87551	7.09935e-05	-1.27142	0.00111342	1.35024	0.00143345	No	No	No
O14757	CHEK1	Serine/threonine-protein kinase Chk1	0.377927	0.189572	Inf	0	-0.506149	0.0159796	Inf	0	-0.952681	0.000240665	Inf	0	No	No	No
O14772	FPGT	Fucose-1-phosphate guanylyltransferase	-0.1105	0.872987	Inf	0	-0.540634	0.124447	Inf	0	-1.21701	0.00431052	Inf	0	No	No	No
O14776	TCERG1	Transcription elongation regulator 1	-0.961911	0.0156459	2.97069	2.83942e-08	-2.09279	2.22654e-06	1.83981	7.10029e-06	-1.24406	0.000162838	2.68854	1.72785e-07	No	No	No
O14787	TNPO2	Transportin-2	-0.560079	0.382542	1.55592	0.000853137	-1.45122	0.00156761	0.664771	0.10829	-1.65557	0.000448365	0.460428	0.27954	No	No	No
O14795	UNC13B	Protein unc-13 homolog B	0.139142	0.8944	2.28927	0.00229111	-1.8886	0.000790156	0.261527	0.690712	-2.07778	0.00125205	0.0723435	0.93015	No	No	No
O14802	POLR3A	DNA-directed RNA polymerase III subunit RPC1	0.0229907	0.974599	2.49675	1.80989e-07	-0.126373	0.634055	2.34738	6.63976e-07	-0.41359	0.106024	2.06017	2.78691e-06	No	No	No
O14818	PSMA7	Proteasome subunit alpha type-7	0.762973	0.151798	1.21319	0.00283706	-0.306355	0.392284	0.143862	0.713118	-0.412671	0.232089	0.0375461	0.934118	No	No	No
O14828	SCAMP3	Secretory carrier-associated membrane protein 3	0.135756	0.849038	1.0518	0.00210865	-0.385792	0.193312	0.530255	0.0937824	-0.530619	0.0717191	0.385428	0.234229	No	No	No
O14874	BCKDK	[3-methyl-2-oxobutanoate dehydrogenase [lipoamide]] kinase, mitochondrial	0.316864	0.778421	0.158295	0.739377	0.27043	0.556646	0.111862	0.824347	-0.00739245	0.985836	-0.165961	0.75101	No	No	No
O14880	MGST3	Microsomal glutathione S-transferase 3	-0.258807	0.879572	2.7388	0.000882803	-1.18496	0.0898283	1.81265	0.0184563	-1.77045	0.0138577	1.22716	0.104288	No	No	No
O14893	GEMIN2	Gem-associated protein 2	-0.309898	0.521639	1.76203	4.44227e-05	-1.01727	0.00166198	1.05467	0.0039969	-1.36985	0.000131041	0.702079	0.0422176	No	No	No
O14908	GIPC1	PDZ domain-containing protein GIPC1	0.813278	0.106671	Inf	0	-1.48488	0.00198716	Inf	0	-2.75188	0.000410835	Inf	0	No	No	No
O14920	IKBKB	Inhibitor of nuclear factor kappa-B kinase subunit beta	-0.0217064	0.983138	2.31146	3.12685e-05	-1.6127	0.000293719	0.720458	0.0741929	-2.17423	3.80064e-05	0.158936	0.723956	No	No	No
O14925;Q5SRD1	TIMM23;TIMM23B	Mitochondrial import inner membrane translocase subunit Tim23;Putative mitochondrial import inner membrane translocase subunit Tim23B	0.453974	0.791285	0.248413	0.732557	0.422463	0.575313	0.216902	0.794975	0.429131	0.55279	0.223569	0.795473	No	No	No
O14929	HAT1	Histone acetyltransferase type B catalytic subunit	-0.292743	0.695906	3.65231	9.09263e-08	-0.876865	0.0200392	3.06819	1.03053e-06	-1.29106	0.00153396	2.654	5.12735e-06	No	No	No
O14936	CASK	Peripheral plasma membrane protein CASK	0.082441	0.944094	2.30203	3.38467e-05	-0.682109	0.0935113	1.53748	0.00169994	-0.871007	0.0324504	1.34858	0.00512306	No	No	No
O14949	UQCRQ	Cytochrome b-c1 complex subunit 8	0.0159382	0.982671	-1.09072	0.000266644	0.282093	0.233522	-0.824561	0.00345874	0.167023	0.46823	-0.939631	0.00163356	No	No	No
O14964	HGS	Hepatocyte growth factor-regulated tyrosine kinase substrate	0.893203	0.00359966	Inf	0	-1.05316	5.12219e-05	Inf	0	-2.18276	6.02452e-06	Inf	0	No	No	No
O14965	AURKA	Aurora kinase A	0.20089	0.626104	1.78225	3.73391e-06	-0.486717	0.0288999	1.09464	0.000505427	-0.762601	0.00179609	0.818757	0.00504933	No	No	No
O14967	CLGN	Calmegin	-0.360563	0.309013	Inf	0	-0.837956	0.0218477	Inf	0	-1.55497	0.000249871	Inf	0	No	No	No
O14974	PPP1R12A	Protein phosphatase 1 regulatory subunit 12A	0.42819	0.72672	Inf	0	-1.65218	0.00888585	Inf	0	-1.95857	0.00267571	Inf	0	No	No	No
O14976	GAK	Cyclin-G-associated kinase	0.16444	0.818617	3.45694	3.92041e-08	-1.29827	0.000668092	1.99423	1.91276e-05	-2.10214	8.02717e-06	1.19036	0.00207867	No	No	No
O14979	HNRNPDL	Heterogeneous nuclear ribonucleoprotein D-like	-0.0737154	0.925558	2.55062	3.35245e-07	-0.357638	0.20548	2.2667	2.13207e-06	-0.366728	0.181582	2.25761	2.55087e-06	No	No	No
O14980	XPO1	Exportin-1	-0.432356	0.479546	2.61321	2.34625e-06	-1.39996	0.000924382	1.64561	0.0003286	-1.74678	0.000118263	1.29879	0.0026161	No	No	No
O14981	BTAF1	TATA-binding protein-associated factor 172	-0.272324	0.177111	2.28534	3.58905e-09	-1.27408	8.34352e-07	1.28359	1.7972e-06	-1.31474	3.99538e-07	1.24292	2.77508e-06	No	No	No
O15014	ZNF609	Zinc finger protein 609	-0.417933	0.370915	Inf	0	-3.0959	1.82658e-06	Inf	0	-2.36001	3.65863e-05	Inf	0	No	No	No
O15020	SPTBN2	Spectrin beta chain, non-erythrocytic 2	0.171939	0.823869	2.53921	2.20721e-06	-0.82795	0.0206152	1.53932	0.0004352	-1.20993	0.00168632	1.15735	0.00455877	No	No	No
O15027	SEC16A	Protein transport protein Sec16A	-0.34828	0.746007	2.85252	0.00122689	-2.67996	0.000133639	0.520847	0.497616	-1.96283	0.00103363	1.23797	0.119829	No	No	No
O15042	U2SURP	U2 snRNP-associated SURP motif-containing protein	-0.492049	0.382412	2.44399	3.66994e-06	-1.51612	0.000417365	1.41992	0.000915434	-1.38291	0.000663858	1.55313	0.000534603	No	No	No
O15047	SETD1A	Histone-lysine N-methyltransferase SETD1A	-0.368371	0.326495	-2.4891	8.87422e-05	-1.79899	0.000317	-3.91973	1.69908e-05	#NAME?	0	#NAME?	0	No	No	No
O15056	SYNJ2	Synaptojanin-2	0.295358	0.342646	-2.44612	1.36946e-06	-0.479038	0.0206247	-3.22052	2.01821e-07	-1.38922	9.8171e-06	-4.13071	2.37157e-08	No	No	No
O15066	KIF3B	Kinesin-like protein KIF3B	0.576482	0.406038	Inf	0	-1.29107	0.00740449	Inf	0	-2.015	0.00149081	Inf	0	No	No	No
O15067	PFAS	Phosphoribosylformylglycinamidine synthase	0.0936391	0.858673	2.9543	4.16843e-09	-1.91728	9.45261e-07	0.94338	0.000559682	-2.56782	4.86448e-08	0.292841	0.210618	No	No	No
O15084	ANKRD28	Serine/threonine-protein phosphatase 6 regulatory ankyrin repeat subunit A	0.308892	0.511642	Inf	0	#NAME?	0	NA	NA	#NAME?	0	NA	NA	No	No	No
O15085	ARHGEF11	Rho guanine nucleotide exchange factor 11	1.18712	0.229337	Inf	0	#NAME?	0	NA	NA	-1.43532	0.0676887	Inf	0	No	No	No
O15091	PRORP	Mitochondrial ribonuclease P catalytic subunit	-0.328777	0.7359	1.92952	0.000473012	-0.892895	0.052913	1.3654	0.00822781	-1.25015	0.00894572	1.00814	0.0449028	No	No	No
O15111	CHUK	Inhibitor of nuclear factor kappa-B kinase subunit alpha	0.441994	0.326865	1.69706	8.49028e-05	-0.540839	0.0601367	0.714225	0.0400683	-1.15596	0.000659444	0.0991012	0.786365	No	No	No
O15121	DEGS1	Sphingolipid delta(4)-desaturase DES1	0.106644	0.941335	0.586633	0.291131	-0.686657	0.203565	-0.206668	0.752839	-0.968557	0.054854	-0.488568	0.437114	No	No	No
O15143	ARPC1B	Actin-related protein 2/3 complex subunit 1B	0.213087	0.866537	1.91341	0.00121977	-0.586875	0.239697	1.11345	0.0415434	-0.945246	0.0590808	0.755079	0.167959	No	No	No
O15144	ARPC2	Actin-related protein 2/3 complex subunit 2	0.22075	0.611806	1.06083	0.000222217	-0.236607	0.294055	0.603476	0.0172954	-0.563394	0.0164518	0.27669	0.263163	No	No	No
O15145	ARPC3	Actin-related protein 2/3 complex subunit 3	-0.172009	0.872987	2.79998	1.17817e-05	-1.0104	0.0277506	1.96159	0.000500762	-1.25419	0.00754474	1.71781	0.00174771	No	No	No
O15155	BET1	BET1 homolog	-0.251847	0.778281	1.20939	0.0149762	-1.96738	0.000706867	-0.506144	0.304705	-2.21922	0.00057021	-0.757989	0.179945	No	No	No
O15164	TRIM24	Transcription intermediary factor 1-alpha	-0.458057	0.7359	2.51909	0.000813771	-2.95782	0.000253903	0.0193261	0.976966	-3.30329	7.41435e-05	-0.326142	0.645952	No	No	No
O15169	AXIN1	Axin-1	0.585504	0.530947	Inf	0	-0.698562	0.180902	Inf	0	-1.37146	0.0951922	Inf	0	No	No	No
O15173	PGRMC2	Membrane-associated progesterone receptor component 2	-0.0421775	0.957872	2.12777	1.55235e-06	-0.417961	0.129331	1.75198	1.94951e-05	-0.714487	0.0128321	1.45546	0.000139171	No	No	No
O15212	PFDN6	Prefoldin subunit 6	-0.23473	0.780759	Inf	0	-2.38908	5.17949e-05	Inf	0	-2.50999	4.44243e-05	Inf	0	No	No	No
O15213	WDR46	WD repeat-containing protein 46	-0.142479	0.819941	1.33815	0.000149654	0.105256	0.707939	1.58589	4.98139e-05	0.0609202	0.824737	1.54155	8.09648e-05	No	No	No
O15226	NKRF	NF-kappa-B-repressing factor	-0.436223	0.210014	1.91592	7.26306e-07	0.303173	0.185242	2.65531	4.6539e-08	0.940247	0.00058766	3.29239	5.6247e-09	No	No	No
O15228	GNPAT	Dihydroxyacetone phosphate acyltransferase	-0.107973	0.92632	1.37117	0.00435834	-1.13547	0.0136898	0.343668	0.45097	-1.47807	0.00221431	0.00107281	0.998514	No	No	No
O15234	CASC3	Protein CASC3	-0.0191	0.978396	Inf	0	0.572917	0.0326835	Inf	0	0.42943	0.0886855	Inf	0	No	No	No
O15258	RER1	Protein RER1	0.201348	0.780091	1.89986	2.04857e-05	-0.0147795	0.964091	1.68374	0.000104148	-0.579751	0.0643426	1.11877	0.00349899	No	No	No
O15260	SURF4	Surfeit locus protein 4	-0.286617	0.87019	2.64013	0.00115849	-0.934469	0.174161	1.99228	0.0108555	-1.53	0.0288351	1.39675	0.0665288	No	No	No
O15269	SPTLC1	Serine palmitoyltransferase 1	-0.127085	0.842622	2.51274	2.45809e-07	-1.04137	0.00122262	1.59845	4.20373e-05	-1.51293	4.3271e-05	1.1269	0.00107911	No	No	No
O15270	SPTLC2	Serine palmitoyltransferase 2	-0.156806	0.796279	1.87141	1.91303e-05	-1.45988	8.43006e-05	0.568338	0.0757875	-1.79097	1.05955e-05	0.237246	0.476047	No	No	No
O15294	OGT	UDP-N-acetylglucosamine--peptide N-acetylglucosaminyltransferase 110 kDa subunit	-0.134949	0.690364	1.97493	1.54307e-08	-1.39252	1.3685e-06	0.717355	0.000545938	-1.91075	5.34691e-08	0.199128	0.260644	No	No	No
O15344	MID1	E3 ubiquitin-protein ligase Midline-1	0.103646	0.966945	3.61154	0.00077634	-0.221481	0.814116	3.28641	0.002289	-0.718269	0.406695	2.78962	0.00819716	No	No	No
O15347	HMGB3	High mobility group protein B3	-0.0314358	0.973463	2.56	1.75781e-06	-0.0170133	0.960829	2.57443	3.09169e-06	-0.216564	0.503758	2.37488	8.0548e-06	No	No	No
O15355	PPM1G	Protein phosphatase 1G	0.092641	0.893176	2.95391	4.02104e-08	-1.72802	1.65179e-05	1.13326	0.000752899	-1.28494	0.000156986	1.57633	5.12789e-05	No	No	No
O15357	INPPL1	Phosphatidylinositol 3,4,5-trisphosphate 5-phosphatase 2	0.197077	0.777076	3.26991	3.47985e-07	-1.11193	0.00202146	1.96091	7.92909e-05	-1.81934	3.27672e-05	1.2535	0.0033592	No	No	No
O15371	EIF3D	Eukaryotic translation initiation factor 3 subunit D	0.0467233	0.944888	2.60014	3.69568e-08	0.157304	0.503	2.71072	4.43507e-08	-0.23431	0.297482	2.31911	2.6324e-07	No	No	No
O15372	EIF3H	Eukaryotic translation initiation factor 3 subunit H	0.59108	0.254183	2.71652	1.01982e-06	-0.972779	0.00804481	1.15266	0.0036803	-1.22697	0.00143104	0.898467	0.0195093	No	No	No
O15381	NVL	Nuclear valosin-containing protein-like	-0.600627	0.0256257	1.91924	5.4175e-06	-0.579631	0.00423185	1.94024	8.71308e-06	0.734913	0.000695138	3.25478	9.02021e-08	No	No	No
O15382	BCAT2	Branched-chain-amino-acid aminotransferase, mitochondrial	0.131061	0.884916	0.647716	0.0957049	-1.36161	0.00345577	-0.844959	0.0562033	-1.65932	0.000485428	-1.14267	0.0130516	No	No	No
O15397	IPO8	Importin-8	-0.385803	0.309872	3.11687	7.56608e-09	-1.6589	8.84035e-06	1.84378	3.06728e-06	-2.15556	5.50763e-07	1.34712	8.05657e-05	No	No	No
O15400	STX7	Syntaxin-7	0.303367	0.555264	0.80649	0.0166471	0.0256461	0.924864	0.528769	0.0942772	-0.00913775	0.972059	0.493986	0.127235	No	No	No
O15498	YKT6	Synaptobrevin homolog YKT6	0.146047	0.822638	1.84764	1.01122e-05	-0.708625	0.0191152	0.992966	0.00337192	-0.980352	0.00223949	0.721239	0.0258748	No	No	No
O15541	RNF113A	E3 ubiquitin-protein ligase RNF113A	0.0590885	0.931286	Inf	0	#NAME?	0	NA	NA	-1.20622	0.000580662	Inf	0	No	No	No
O15550	KDM6A	Lysine-specific demethylase 6A	-0.346603	0.578276	3.01498	3.50941e-07	-2.06986	2.70023e-05	1.29173	0.00165608	-2.07964	1.75138e-05	1.28195	0.0021194	No	No	No
O43143	DHX15	Pre-mRNA-splicing factor ATP-dependent RNA helicase DHX15	0.108279	0.811409	1.77319	2.55188e-07	-0.355886	0.0681859	1.30903	1.036e-05	-0.12522	0.500391	1.5397	2.36126e-06	No	No	No
O43149	ZZEF1	Zinc finger ZZ-type and EF-hand domain-containing protein 1	-0.176456	0.913595	Inf	0	#NAME?	0	NA	NA	-1.10199	0.206073	Inf	0	No	No	No
O43156	TTI1	TELO2-interacting protein 1 homolog	-0.604978	0.0299438	1.05417	0.000165229	-1.03161	9.15282e-05	0.627541	0.0103306	-1.39744	4.93312e-06	0.261717	0.259811	No	No	No
O43166	SIPA1L1	Signal-induced proliferation-associated 1-like protein 1	0.1473	0.893765	Inf	0	-1.55439	0.0167909	Inf	0	#NAME?	0	NA	NA	No	No	No
O43169	CYB5B	Cytochrome b5 type B	-0.338827	0.45219	1.69868	1.10539e-05	-0.586976	0.0329494	1.45053	8.32338e-05	-1.06054	0.000706839	0.97697	0.00268196	No	No	No
O43172	PRPF4	U4/U6 small nuclear ribonucleoprotein Prp4	-0.536324	0.300373	2.0051	7.47368e-05	-2.04879	3.11399e-05	0.492632	0.205891	-1.22819	0.0013123	1.31323	0.00389422	No	No	No
O43237	DYNC1LI2	Cytoplasmic dynein 1 light intermediate chain 2	0.722621	0.18813	4.89433	1.28594e-06	-1.25648	0.00336255	2.91522	0.000167638	-2.42989	4.39452e-05	1.74181	0.0086659	No	No	No
O43242	PSMD3	26S proteasome non-ATPase regulatory subunit 3	-0.121157	0.904277	2.29528	2.39767e-05	-0.402565	0.294993	2.01387	0.000131144	-0.692856	0.0709745	1.72358	0.000618723	No	No	No
O43264	ZW10	Centromere/kinetochore protein zw10 homolog	-0.273676	0.694434	2.40416	3.22777e-06	-1.35604	0.000791521	1.3218	0.00127309	-1.93272	3.05218e-05	0.745115	0.0448353	No	No	No
O43290	SART1	U4/U6.U5 tri-snRNP-associated protein 1	-0.634072	0.0529301	3.1878	2.03425e-08	-1.54208	1.30575e-05	2.27979	1.0252e-06	-0.990547	0.00036511	2.83132	1.42261e-07	No	No	No
O43299	AP5Z1	AP-5 complex subunit zeta-1	-0.284626	0.735565	Inf	0	-2.94391	1.55786e-05	Inf	0	-3.19647	1.03335e-05	Inf	0	No	No	No
O43301	HSPA12A	Heat shock 70 kDa protein 12A	-0.315152	0.356933	1.93741	1.51885e-06	-1.87681	1.48429e-06	0.375755	0.136142	-2.45005	1.10028e-07	-0.197484	0.456282	No	No	No
O43303	CCP110	Centriolar coiled-coil protein of 110 kDa	0.17305	0.887418	0.756135	0.253332	-1.28498	0.0332834	-0.701896	0.335212	#NAME?	0	#NAME?	0	No	No	No
O43310	CTIF	CBP80/20-dependent translation initiation factor	0.339067	0.161876	Inf	0	-0.309308	0.0601905	Inf	0	-1.4949	1.10294e-06	Inf	0	No	No	No
O43314	PPIP5K2	Inositol hexakisphosphate and diphosphoinositol-pentakisphosphate kinase 2	-0.135138	0.832944	2.54262	1.57967e-06	-1.02511	0.00182199	1.65265	0.000150139	-1.68329	2.77208e-05	0.994467	0.00796556	No	No	No
O43318	MAP3K7	Mitogen-activated protein kinase kinase kinase 7	0.184174	0.75139	Inf	0	-1.55599	7.13247e-05	Inf	0	-2.30405	2.07704e-06	Inf	0	No	No	No
O43324	EEF1E1	Eukaryotic translation elongation factor 1 epsilon-1	0.053255	0.951564	1.67589	4.58655e-05	-0.775167	0.0159796	0.847473	0.0129497	-1.08424	0.00161858	0.538399	0.103598	No	No	No
O43353	RIPK2	Receptor-interacting serine/threonine-protein kinase 2	0.687544	0.0204621	Inf	0	-2.19051	1.59294e-06	Inf	0	-2.23045	1.8946e-05	Inf	0	No	No	No
O43379	WDR62	WD repeat-containing protein 62	0.028902	0.974599	Inf	0	-2.83852	3.6275e-06	Inf	0	-3.68205	3.01463e-07	Inf	0	No	No	No
O43390	HNRNPR	Heterogeneous nuclear ribonucleoprotein R	-0.259001	0.634829	2.50748	3.35245e-07	-0.142626	0.614069	2.62385	4.04781e-07	0.0279475	0.922456	2.79443	2.4389e-07	No	No	No
O43395	PRPF3	U4/U6 small nuclear ribonucleoprotein Prp3	-0.659987	0.00401281	3.05784	4.83643e-11	-1.02988	4.91565e-06	2.68795	2.91604e-10	-0.426673	0.00481656	3.29116	5.22807e-11	No	No	No
O43396	TXNL1	Thioredoxin-like protein 1	-2.35991	1.20243e-06	2.7588	9.30029e-09	-4.22809	7.27626e-10	0.890623	0.000621176	-4.2834	4.00961e-10	0.835315	0.00124628	No	No	No
O43399	TPD52L2	Tumor protein D54	0.76458	0.0131883	3.54501	2.29568e-09	-1.8224	1.10941e-06	0.958029	0.000797632	-2.36083	8.38656e-08	0.419601	0.0879195	No	No	No
O43402	EMC8	ER membrane protein complex subunit 8	0.855058	0.242928	0.968427	0.0577744	-0.97775	0.0467128	-0.864381	0.102476	-0.323395	0.477557	-0.210026	0.708562	No	No	No
O43426	SYNJ1	Synaptojanin-1	0.445104	0.637209	2.24934	0.00076992	-1.0757	0.0329809	0.728533	0.205547	-1.86099	0.0010915	-0.0567551	0.934808	No	No	No
O43432	EIF4G3	Eukaryotic translation initiation factor 4 gamma 3	0.144758	0.743114	3.51881	4.03254e-10	0.705287	0.002483	4.07934	1.9599e-10	-0.520821	0.0138527	2.85323	7.01741e-09	No	No	No
O43491	EPB41L2	Band 4.1-like protein 2	0.622896	0.0154978	4.09276	1.87061e-11	-1.57501	6.01311e-07	1.89486	6.02866e-08	-2.23368	2.1513e-08	1.23619	5.63859e-06	No	No	No
O43583	DENR	Density-regulated protein	0.816969	0.0650251	3.91064	8.46843e-09	0.510521	0.0961597	3.60419	3.55549e-08	-0.438755	0.137716	2.65491	9.67997e-07	No	No	No
O43592	XPOT	Exportin-T	-0.334375	0.51208	2.7023	2.18085e-07	-1.36256	0.000244425	1.67412	4.827e-05	-1.47547	9.16274e-05	1.5612	0.000114977	No	No	No
O43598	DNPH1	2'-deoxynucleoside 5'-phosphate N-hydrolase 1	Inf	0	-0.549982	0.496714	Inf	0	-0.611081	0.491103	Inf	0	-0.21228	0.827894	No	No	No
O43615	TIMM44	Mitochondrial import inner membrane translocase subunit TIM44	-0.046336	0.95859	2.32662	1.8696e-06	-0.527788	0.0879363	1.84517	3.36002e-05	-0.8706	0.00760097	1.50236	0.000273356	No	No	No
O43617	TRAPPC3	Trafficking protein particle complex subunit 3	-0.137885	0.816847	1.08592	0.0005831	-0.909981	0.00236706	0.313828	0.24853	-1.04875	0.000665192	0.175059	0.548849	No	No	No
O43639	NCK2	Cytoplasmic protein NCK2	0.669097	0.0793996	Inf	0	-1.39733	0.000125042	Inf	0	-2.782	3.27658e-07	Inf	0	No	No	No
O43660	PLRG1	Pleiotropic regulator 1	-0.592468	0.0350125	1.81898	1.04714e-06	-1.20114	2.91704e-05	1.21031	8.51361e-05	-1.22123	1.71903e-05	1.19021	0.000124637	No	No	No
O43670	ZNF207	BUB3-interacting and GLEBS motif-containing protein ZNF207	-0.550496	0.475819	1.19444	0.0124824	-0.18641	0.682686	1.55852	0.00314835	0.135493	0.758698	1.88043	0.000933395	No	No	No
O43674	NDUFB5	NADH dehydrogenase [ubiquinone] 1 beta subcomplex subunit 5, mitochondrial	-0.184711	0.872313	0.347838	0.429955	-0.554157	0.218935	-0.0216092	0.966803	-0.702075	0.112964	-0.169526	0.745272	No	No	No
O43676	NDUFB3	NADH dehydrogenase [ubiquinone] 1 beta subcomplex subunit 3	-0.0761412	0.915297	1.62818	2.12769e-05	-0.462668	0.0917693	1.24165	0.000404808	-0.902044	0.00277136	0.802272	0.0111093	No	No	No
O43677	NDUFC1	NADH dehydrogenase [ubiquinone] 1 subunit C1, mitochondrial	-0.144645	0.854097	Inf	0	-1.27696	0.0014245	Inf	0	-1.8834	5.82812e-05	Inf	0	No	No	No
O43681	ASNA1	ATPase ASNA1	0.318533	0.489422	1.8732	2.70448e-05	-0.710367	0.0135952	0.844298	0.0137822	-1.47453	0.000137709	0.0801309	0.828257	No	No	No
O43683	BUB1	Mitotic checkpoint serine/threonine-protein kinase BUB1	-0.0163525	0.986277	1.96234	9.56494e-05	-1.20548	0.00151223	0.773209	0.0384191	-0.7607	0.0994207	1.21799	0.02729	No	No	No
O43684	BUB3	Mitotic checkpoint protein BUB3	0.643922	0.181151	0.785782	0.0202998	0.47091	0.142121	0.61277	0.0734584	0.260887	0.399627	0.402747	0.248449	No	No	No
O43707	ACTN4	Alpha-actinin-4	-0.0669151	0.945872	2.98395	6.6256e-07	-1.09353	0.00541444	1.95733	7.58554e-05	-1.51507	0.000417127	1.53579	0.000764939	No	No	No
O43709	BUD23	Probable 18S rRNA (guanine-N(7))-methyltransferase	-0.0468924	0.914946	0.142943	0.377874	0.101378	0.544966	0.291213	0.0992738	-0.0356574	0.831426	0.154178	0.401977	No	No	No
O43719	HTATSF1	HIV Tat-specific factor 1	-0.0679958	0.913901	Inf	0	-4.12849	1.47119e-08	Inf	0	-1.99642	2.97069e-06	Inf	0	No	No	No
O43747	AP1G1	AP-1 complex subunit gamma-1	-0.33308	0.536402	2.26356	1.97014e-06	-1.06895	0.00204152	1.52769	0.000153443	-1.55843	7.95532e-05	1.03821	0.00405036	No	No	No
O43776	NARS	Asparagine--tRNA ligase, cytoplasmic	0.117064	0.904277	1.38235	0.00153373	-0.805459	0.0375725	0.45983	0.240746	-1.02546	0.00959931	0.239827	0.569559	No	No	No
O43795	MYO1B	Unconventional myosin-Ib	0.42	0.596449	2.23613	6.66823e-05	-0.0852232	0.846162	1.73091	0.000944153	-0.233372	0.566163	1.58276	0.00227075	No	No	No
O43808	SLC25A17	Peroxisomal membrane protein PMP34	0.0559209	0.961365	0.863466	0.147727	-1.45171	0.0446295	-0.644161	0.405004	-1.59316	0.0285501	-0.785616	0.331985	No	No	No
O43813	LANCL1	Glutathione S-transferase LANCL1	-0.486596	0.427217	2.2113	1.8479e-05	-1.23856	0.00281727	1.45934	0.001161	-1.41142	0.000890218	1.28647	0.00353507	No	No	No
O43815	STRN	Striatin	0.0884959	0.867283	Inf	0	#NAME?	0	NA	NA	#NAME?	0	NA	NA	No	No	No
O43818	RRP9	U3 small nucleolar RNA-interacting protein 2	0.36825	0.711702	0.682875	0.193978	-0.145504	0.765631	0.16912	0.77465	-0.0170045	0.97165	0.29762	0.619742	No	No	No
O43819	SCO2	Protein SCO2 homolog, mitochondrial	0.382023	0.621453	1.33009	0.0032947	-0.235925	0.558846	0.712141	0.094426	-0.499458	0.197446	0.448609	0.304485	No	No	No
O43823	AKAP8	A-kinase anchor protein 8	-1.88789	0.018192	Inf	0	#NAME?	0	NA	NA	-3.1591	6.24209e-05	Inf	0	No	No	No
O43837	IDH3B	Isocitrate dehydrogenase [NAD] subunit beta, mitochondrial	0.253496	0.787953	0.942631	0.0370702	0.293101	0.477742	0.982237	0.0390103	0.152723	0.704691	0.841858	0.0790485	No	No	No
O43847	NRDC	Nardilysin	-0.16043	0.835025	2.77195	7.02471e-07	-1.04121	0.00477588	1.89116	5.5878e-05	-1.65283	0.000113403	1.27954	0.00187902	No	No	No
O43852	CALU	Calumenin	0.829117	0.210014	Inf	0	-1.80192	0.00621121	Inf	0	#NAME?	0	NA	NA	No	No	No
O43865	AHCYL1	S-adenosylhomocysteine hydrolase-like protein 1	0.291464	0.673095	3.47176	8.58292e-08	-1.19388	0.00220033	1.98642	4.30675e-05	-1.9134	3.79458e-05	1.26689	0.00235927	No	No	No
O43896	KIF1C	Kinesin-like protein KIF1C	0.182309	0.823869	3.90781	3.08602e-07	0.0158726	0.96533	3.74137	9.08604e-07	-0.548418	0.119921	3.17708	4.99363e-06	No	No	No
O43913	ORC5	Origin recognition complex subunit 5	-0.126534	0.787953	2.08276	5.79089e-07	-1.21101	5.01436e-05	0.998286	0.000787238	-1.39621	1.03335e-05	0.813083	0.00418778	No	No	No
O43929	ORC4	Origin recognition complex subunit 4	-0.312112	0.387057	2.63329	1.70355e-08	-0.875965	0.000905747	2.06944	3.89448e-07	-1.16629	6.56629e-05	1.77912	2.0744e-06	No	No	No
O43933	PEX1	Peroxisome biogenesis factor 1	0.336793	0.678679	-0.46733	0.405446	-0.320987	0.416003	-1.12511	0.0747344	0.713146	0.134973	-0.0909779	0.905656	No	No	No
O60216	RAD21	Double-strand-break repair protein rad21 homolog	-0.300772	0.560596	2.1056	2.32526e-06	-1.27436	0.000357502	1.13201	0.00118804	-1.26847	0.000282893	1.1379	0.00138807	No	No	No
O60231	DHX16	Pre-mRNA-splicing factor ATP-dependent RNA helicase DHX16	-0.121569	0.816523	2.34429	8.2343e-08	-0.512884	0.0299665	1.95297	1.01519e-06	-0.602505	0.0114891	1.86335	1.86114e-06	No	No	No
O60244	MED14	Mediator of RNA polymerase II transcription subunit 14	-0.166553	0.913351	3.03514	0.00280358	-1.75549	0.0121078	1.44621	0.122597	-1.50674	0.0153955	1.69496	0.0748593	No	No	No
O60256	PRPSAP2	Phosphoribosyl pyrophosphate synthase-associated protein 2	0.0492459	0.973463	1.5397	0.00718122	-0.793705	0.129689	0.696747	0.203986	-1.41764	0.0100705	0.0728126	0.908677	No	No	No
O60264	SMARCA5	SWI/SNF-related matrix-associated actin-dependent regulator of chromatin subfamily A member 5	-0.264998	0.637209	2.05304	3.60679e-06	-0.689206	0.0225332	1.62883	6.10118e-05	-0.68482	0.020349	1.63322	7.4626e-05	No	No	No
O60271	SPAG9	C-Jun-amino-terminal kinase-interacting protein 4	0.291557	0.678609	3.63891	5.93249e-08	-1.519	0.000396165	1.82835	0.000100774	-1.99897	2.79231e-05	1.34838	0.00159916	No	No	No
O60281	ZNF292	Zinc finger protein 292	0.483379	0.550362	Inf	0	#NAME?	0	NA	NA	#NAME?	0	NA	NA	No	No	No
O60287	URB1	Nucleolar pre-ribosomal-associated protein 1	-0.325622	0.403773	2.97637	9.81716e-09	-0.924134	0.0010133	2.37785	1.80298e-07	-0.743323	0.00381627	2.55866	1.00009e-07	No	No	No
O60292	SIPA1L3	Signal-induced proliferation-associated 1-like protein 3	0.230539	0.72277	Inf	0	-1.24266	0.00888149	Inf	0	#NAME?	0	NA	NA	No	No	No
O60293	ZFC3H1	Zinc finger C3H1 domain-containing protein	-0.368009	0.637209	2.84293	3.58133e-06	-1.42039	0.00206645	1.79055	0.000466302	-0.865181	0.0317989	2.34576	5.16969e-05	No	No	No
O60306	AQR	RNA helicase aquarius	-0.21063	0.742252	2.29564	1.47568e-06	-0.962111	0.00376276	1.54416	0.000123217	-1.02212	0.00206619	1.48414	0.00022237	No	No	No
O60313	OPA1	Dynamin-like 120 kDa protein, mitochondrial	0.524338	0.451093	0.206994	0.604329	0.0694518	0.871914	-0.247892	0.570351	0.135821	0.73683	-0.181523	0.696148	No	No	No
O60315	ZEB2	Zinc finger E-box-binding homeobox 2	0.148916	0.904277	Inf	0	-1.74828	0.00376848	Inf	0	-2.68502	0.00022394	Inf	0	No	No	No
O60318	MCM3AP	Germinal-center associated nuclear protein	-0.48238	0.15188	2.77577	1.65143e-06	-1.58551	1.57619e-05	1.67264	0.000244188	-1.69891	6.25754e-06	1.55924	0.000520148	No	No	No
O60333	KIF1B	Kinesin-like protein KIF1B	0.229508	0.484862	-1.00512	0.00210852	-0.164161	0.382722	-1.39879	0.000258538	-1.45378	5.51356e-06	-2.68841	9.7869e-07	No	No	No
O60341	KDM1A	Lysine-specific histone demethylase 1A	0.13284	0.838332	1.27464	0.00026413	-1.32015	0.000237853	-0.178349	0.548364	-1.2736	0.000240411	-0.131793	0.676697	No	No	No
O60343	TBC1D4	TBC1 domain family member 4	-0.0707877	0.954808	3.16417	3.2354e-06	-1.46222	0.00326206	1.77275	0.00110607	-1.87954	0.00041011	1.35542	0.00854912	No	No	No
O60443	GSDME	Gasdermin-E	0.440151	0.638179	2.69449	0.00396237	-3.62371	0.00157894	-1.36937	0.153299	-2.94011	0.000985767	-0.685775	0.417783	No	No	No
O60488	ACSL4	Long-chain-fatty-acid--CoA ligase 4	0.300854	0.787186	2.17164	0.0003167	-0.588886	0.220814	1.2819	0.0176189	-1.13944	0.0215806	0.731351	0.165258	No	No	No
O60502	OGA	Protein O-GlcNAcase	-0.2189	0.482245	2.53889	3.20658e-09	-1.88668	1.9293e-07	0.871117	0.000239408	-2.38992	2.1513e-08	0.367873	0.0632713	No	No	No
O60506	SYNCRIP	Heterogeneous nuclear ribonucleoprotein Q	-0.146466	0.828859	2.74827	2.34443e-07	-0.0444217	0.88639	2.85031	3.02167e-07	-0.219871	0.440295	2.67486	6.63402e-07	No	No	No
O60508	CDC40	Pre-mRNA-processing factor 17	-0.0387209	0.969996	0.647791	0.242095	#NAME?	0	#NAME?	0	-0.724172	0.211234	-0.0376609	0.964135	No	No	No
O60518	RANBP6	Ran-binding protein 6	-0.253135	0.702689	3.75095	1.78274e-08	-1.33081	0.000578264	2.67328	1.10129e-06	-1.53077	0.000138172	2.47331	2.77508e-06	No	No	No
O60524	NEMF	Nuclear export mediator factor NEMF	-0.15518	0.778421	2.127	4.24103e-07	0.0969181	0.695716	2.3791	2.47927e-07	-0.64737	0.0109169	1.63481	1.32459e-05	No	No	No
O60547	GMDS	GDP-mannose 4,6 dehydratase	0.0395139	0.966945	2.70627	8.34405e-07	-0.721085	0.0342529	1.94567	4.01942e-05	-1.01262	0.00457372	1.65413	0.0002223	No	No	No
O60551	NMT2	Glycylpeptide N-tetradecanoyltransferase 2	0.485775	0.219286	1.71795	3.64098e-05	-0.334763	0.195131	0.897408	0.00829751	-0.659194	0.0150264	0.572977	0.077534	No	No	No
O60563	CCNT1	Cyclin-T1	-0.303943	0.273124	2.49523	3.67755e-09	-1.23396	8.97462e-06	1.56521	8.45482e-07	-0.918906	8.83447e-05	1.88026	1.44517e-07	No	No	No
O60566	BUB1B	Mitotic checkpoint serine/threonine-protein kinase BUB1 beta	0.079598	0.966517	2.16707	0.00655344	-1.51495	0.0233784	0.572528	0.450439	-2.32284	0.00153396	-0.235365	0.774151	No	No	No
O60573	EIF4E2	Eukaryotic translation initiation factor 4E type 2	0.102885	0.951564	1.40648	0.0431965	-1.27876	0.0383638	0.0248433	0.973862	-1.92465	0.00616256	-0.621049	0.425552	No	No	No
O60583	CCNT2	Cyclin-T2	-0.394749	0.669456	2.06578	0.00731376	-0.807643	0.107753	1.65288	0.0333206	-0.589354	0.216126	1.87117	0.0219092	No	No	No
O60610	DIAPH1	Protein diaphanous homolog 1	0.288077	0.556146	2.86834	5.75859e-08	-0.469056	0.0841412	2.11121	2.46674e-06	-0.965863	0.00156596	1.6144	4.23919e-05	No	No	No
O60645	EXOC3	Exocyst complex component 3	-0.0371981	0.962018	2.86563	4.64025e-08	-1.0497	0.000905747	1.85313	7.34796e-06	-1.60939	1.86388e-05	1.29344	0.000268737	No	No	No
O60664	PLIN3	Perilipin-3	0.98649	0.00390829	6.02553	3.76844e-10	-2.64572	7.04e-08	2.39332	2.95246e-06	-3.01538	2.1513e-08	2.02366	1.57867e-05	No	No	No
O60678	PRMT3	Protein arginine N-methyltransferase 3	0.0657387	0.944888	3.00108	2.63545e-07	-1.16018	0.00211332	1.77515	8.70012e-05	-2.06514	1.41411e-05	0.870195	0.0196152	No	No	No
O60684	KPNA6	Importin subunit alpha-7	0.309946	0.378021	1.89371	2.2492e-06	-1.09197	0.000165855	0.491796	0.0603677	-1.58834	5.02697e-06	-0.00457668	0.988305	No	No	No
O60716	CTNND1	Catenin delta-1	0.226378	0.7065	2.49553	4.19755e-07	-1.1499	0.000811431	1.11925	0.00132009	-1.84456	1.09768e-05	0.424586	0.168791	No	No	No
O60749	SNX2	Sorting nexin-2	0.499087	0.179936	3.0422	1.33275e-08	-0.997488	0.000840996	1.54562	2.36562e-05	-1.8773	2.69025e-06	0.665809	0.0185782	No	No	No
O60762	DPM1	Dolichol-phosphate mannosyltransferase subunit 1	-0.122589	0.876796	-0.454534	0.156253	0.134342	0.685506	-0.197602	0.567243	-0.272405	0.383611	-0.60435	0.0887636	No	No	No
O60763	USO1	General vesicular transport factor p115	-0.0445121	0.954808	3.23012	1.63415e-08	-1.45375	7.64701e-05	1.82088	1.05611e-05	-2.01728	2.943e-06	1.25735	0.000397905	No	No	No
O60783	MRPS14	28S ribosomal protein S14, mitochondrial	0.225626	0.835827	1.83524	0.0144123	0.414923	0.377799	2.02454	0.0111185	0.193868	0.672348	1.80348	0.0233758	No	No	No
O60814;P58876;P62807;Q5QNW6;Q93079;Q99877;Q99879;Q99880	HIST1H2BK;HIST1H2BD;H2BC8;HIST2H2BF;HIST1H2BH;HIST1H2BN;HIST1H2BM;HIST1H2BL	Histone H2B type 1-K;Histone H2B type 1-D;Histone H2B type 1-C/E/F/G/I;Histone H2B type 2-F;Histone H2B type 1-H;Histone H2B type 1-N;Histone H2B type 1-M;Histone H2B type 1-L	-0.0189135	0.985554	1.09656	0.0028007	0.433182	0.178112	1.54866	0.000267447	0.606674	0.058889	1.72215	0.000130971	No	No	No
O60825	PFKFB2	6-phosphofructo-2-kinase/fructose-2,6-bisphosphatase 2	0.32544	0.722628	1.02677	0.0223863	-0.150904	0.731272	0.550422	0.218135	-0.446469	0.27812	0.254856	0.59607	No	No	No
O60826	CCDC22	Coiled-coil domain-containing protein 22	0.156159	0.746007	Inf	0	-2.10051	8.84035e-06	Inf	0	-3.21883	2.97553e-07	Inf	0	No	No	No
O60828	PQBP1	Polyglutamine-binding protein 1	-0.529516	0.546382	Inf	0	#NAME?	0	NA	NA	-0.652762	0.165619	Inf	0	No	No	No
O60830	TIMM17B	Mitochondrial import inner membrane translocase subunit Tim17-B	0.10708	0.95859	0.16843	0.806674	-0.0855936	0.907714	-0.0242433	0.974853	0.19831	0.777879	0.25966	0.748922	No	No	No
O60831	PRAF2	PRA1 family protein 2	0.283967	0.786268	1.19777	0.0141093	0.0342733	0.943898	0.948075	0.0535096	-0.45452	0.300654	0.459282	0.358555	No	No	No
O60832	DKC1	H/ACA ribonucleoprotein complex subunit DKC1	-0.142232	0.787943	1.5078	8.49695e-06	0.195148	0.396168	1.84518	2.00721e-06	0.372234	0.0982977	2.02226	8.92846e-07	No	No	No
O60841	EIF5B	Eukaryotic translation initiation factor 5B	0.632031	0.0880026	3.3377	6.91596e-09	0.475937	0.0658387	3.18161	2.08547e-08	-0.614709	0.01884	2.09096	1.83204e-06	No	No	No
O60870	KIN	DNA/RNA-binding protein KIN17	-0.16888	0.371911	1.84457	1.60818e-07	-0.37535	0.00460422	1.6381	9.08604e-07	-0.202892	0.0767984	1.81056	4.10165e-07	No	No	No
O60879	DIAPH2	Protein diaphanous homolog 2	0.120452	0.874562	2.77663	3.70469e-05	-0.714678	0.0307376	1.9415	0.00105575	-1.44524	0.000343072	1.21095	0.022534	No	No	No
O60884	DNAJA2	DnaJ homolog subfamily A member 2	1.23057	0.108756	Inf	0	-1.27541	0.022201	Inf	0	-1.62763	0.0476599	Inf	0	No	No	No
O60885	BRD4	Bromodomain-containing protein 4	-0.152253	0.417185	4.34685	3.32401e-13	-3.11526	3.55334e-11	1.38385	2.28543e-08	-2.05243	2.01413e-09	2.44668	8.52155e-11	No	No	No
O60934	NBN	Nibrin	-0.208788	0.678679	3.28875	5.47951e-09	-1.37355	5.97113e-05	2.12399	9.52541e-07	-1.43819	2.77208e-05	2.05935	1.4585e-06	No	No	No
O75027	ABCB7	ATP-binding cassette sub-family B member 7, mitochondrial	-0.128554	0.816523	1.53581	5.30671e-05	-1.02982	0.000646348	0.63455	0.0347005	-1.47371	2.62715e-05	0.190661	0.534018	No	No	No
O75044	SRGAP2	SLIT-ROBO Rho GTPase-activating protein 2	0.333344	0.186277	2.65493	1.65645e-07	-0.765963	0.000448739	1.55563	3.80067e-05	-1.71434	5.01023e-07	0.607251	0.0291814	No	No	No
O75083	WDR1	WD repeat-containing protein 1	0.195733	0.835142	1.8547	0.000900952	-1.46065	0.00219951	0.198319	0.693169	-2.01656	0.000151161	-0.357592	0.486719	No	No	No
O75113	N4BP1	NEDD4-binding protein 1	0.696493	0.00463233	4.49148	4.0863e-10	-1.10999	8.32455e-06	2.68499	7.6218e-08	-1.55991	3.50081e-07	2.23508	4.83572e-07	No	No	No
O75116	ROCK2	Rho-associated protein kinase 2	0.278242	0.18412	3.35604	1.52738e-10	-0.67164	0.000249866	2.40616	6.26642e-09	-1.25068	9.06768e-07	1.82712	1.00533e-07	No	No	No
O75122	CLASP2	CLIP-associating protein 2	-0.00133422	0.99838	2.65308	5.98231e-08	-0.408437	0.103594	2.24598	6.33443e-07	-0.997038	0.000700874	1.65738	1.56313e-05	No	No	No
O75127	PTCD1	Pentatricopeptide repeat-containing protein 1, mitochondrial	-0.07627	0.904614	1.44379	0.000126577	-0.884097	0.00242416	0.635966	0.0399582	-1.63374	1.47841e-05	-0.113681	0.72514	No	No	No
O75131	CPNE3	Copine-3	-0.0684299	0.879745	3.06125	5.89466e-10	-1.0758	4.06182e-05	2.05388	6.57118e-08	-1.55024	9.93858e-07	1.57945	1.13297e-06	No	No	No
O75143	ATG13	Autophagy-related protein 13	-0.104596	0.945872	2.03191	0.0242224	-2.9828	0.000631862	-0.846296	0.339363	-3.58697	0.000337531	-1.45047	0.144151	No	No	No
O75146	HIP1R	Huntingtin-interacting protein 1-related protein	0.360893	0.245099	0.959402	0.000647849	-0.410902	0.0481664	0.187608	0.438392	-0.797876	0.000890218	-0.199367	0.430327	No	No	No
O75147	OBSL1	Obscurin-like protein 1	-0.620868	0.182214	Inf	0	-2.41942	1.00797e-05	Inf	0	-3.688	4.94559e-07	Inf	0	No	No	No
O75150	RNF40	E3 ubiquitin-protein ligase BRE1B	-0.495596	0.0945008	2.46929	1.7219e-06	-2.00498	9.97323e-07	0.9599	0.00579017	-2.19168	3.01438e-07	0.773202	0.0222888	No	No	No
O75152	ZC3H11A	Zinc finger CCCH domain-containing protein 11A	-0.378976	0.0814147	4.12632	5.65081e-12	-1.71546	8.03531e-08	2.78984	3.78967e-10	-0.927863	1.59628e-05	3.57743	4.57734e-11	No	No	No
O75153	CLUH	Clustered mitochondria protein homolog	-0.0944385	0.901169	2.93895	1.05535e-07	-0.525566	0.0761054	2.50782	1.02789e-06	-1.0678	0.00140685	1.96559	1.38574e-05	No	No	No
O75155	CAND2	Cullin-associated NEDD8-dissociated protein 2	-0.344625	0.341382	1.99666	2.18105e-06	-1.71457	5.59182e-06	0.626712	0.0268186	-2.01863	9.47769e-07	0.322654	0.24594	No	No	No
O75165	DNAJC13	DnaJ homolog subfamily C member 13	0.203783	0.879745	3.88339	3.79074e-06	-1.02043	0.0664978	2.65918	0.000239209	-1.5546	0.00765171	2.125	0.00180714	No	No	No
O75167	PHACTR2	Phosphatase and actin regulator 2	0.491579	0.417998	Inf	0	-1.00959	0.0889955	Inf	0	-2.00635	0.00147688	Inf	0	No	No	No
O75170	PPP6R2	Serine/threonine-protein phosphatase 6 regulatory subunit 2	-0.0434853	0.920898	3.48693	3.91799e-10	-1.50377	1.05038e-06	2.02664	1.35306e-07	-1.85744	1.16018e-07	1.67298	1.00974e-06	No	No	No
O75175	CNOT3	CCR4-NOT transcription complex subunit 3	0.257511	0.610107	3.1396	1.23979e-07	-1.13259	0.000622156	1.7495	5.99062e-05	-2.04203	3.48578e-06	0.840066	0.0157171	No	No	No
O75182	SIN3B	Paired amphipathic helix protein Sin3b	0.0795433	0.875113	Inf	0	-0.784006	0.0021317	Inf	0	-1.12028	0.000246003	Inf	0	No	No	No
O75190	DNAJB6	DnaJ homolog subfamily B member 6	0.961248	0.00543361	2.47044	2.18105e-06	-0.830483	0.00112018	0.678709	0.0399346	-0.877419	0.000596369	0.631772	0.0598955	No	No	No
O75251	NDUFS7	NADH dehydrogenase [ubiquinone] iron-sulfur protein 7, mitochondrial	0.200978	0.803351	-0.605031	0.0823836	0.748402	0.0363245	-0.0576064	0.880487	0.848092	0.0173991	0.0420833	0.921465	No	No	No
O75306	NDUFS2	NADH dehydrogenase [ubiquinone] iron-sulfur protein 2, mitochondrial	0.096768	0.913901	0.892731	0.0143918	-0.574851	0.0949861	0.221111	0.544057	-0.930034	0.00978863	-0.134071	0.731851	No	No	No
O75312	ZPR1	Zinc finger protein ZPR1	0.652812	0.435026	Inf	0	#NAME?	0	NA	NA	#NAME?	0	NA	NA	No	No	No
O75330	HMMR	Hyaluronan mediated motility receptor	0.240135	0.43406	Inf	0	-0.624639	0.00321735	Inf	0	-1.36687	6.64267e-06	Inf	0	No	No	No
O75340	PDCD6	Programmed cell death protein 6	0.129757	0.903491	1.61165	0.00272705	-0.925937	0.0313867	0.555953	0.254447	-1.48983	0.00168991	-0.00794369	0.988888	No	No	No
O75351	VPS4B	Vacuolar protein sorting-associated protein 4B	0.713005	0.00380389	2.1693	2.85627e-08	-1.38249	2.18999e-06	0.0737968	0.663642	-1.74945	2.52692e-07	-0.293156	0.0929718	No	No	No
O75352	MPDU1	Mannose-P-dolichol utilization defect 1 protein	-0.0846012	0.816523	2.65702	4.16918e-09	-0.971162	3.53955e-05	1.77046	4.13551e-07	-1.35298	1.34768e-06	1.38865	4.98957e-06	No	No	No
O75362	ZNF217	Zinc finger protein 217	-0.258218	0.762063	Inf	0	-2.13552	0.000250987	Inf	0	-0.955989	0.0183782	Inf	0	No	No	No
O75367	H2AFY	Core histone macro-H2A.1	0.0228994	0.986711	0.771081	0.0678203	0.147836	0.730165	0.896017	0.0465567	-0.0133069	0.974719	0.734874	0.106396	No	No	No
O75369	FLNB	Filamin-B	0.189308	0.722582	2.31392	2.26162e-07	-0.28983	0.238334	1.83478	4.54305e-06	-0.658726	0.01133	1.46588	4.97314e-05	No	No	No
O75376	NCOR1	Nuclear receptor corepressor 1	-0.388263	0.820833	Inf	0	-2.51114	0.00403534	Inf	0	-3.10254	0.000793673	Inf	0	No	No	No
O75381	PEX14	Peroxisomal membrane protein PEX14	0.255737	0.872313	4.3597	4.92281e-06	-2.18364	0.002483	1.92033	0.00780982	-2.2299	0.00175825	1.87407	0.0105991	No	No	No
O75390	CS	Citrate synthase, mitochondrial	-0.0460475	0.954808	0.117877	0.665389	-0.163434	0.560136	0.000490346	0.998473	-0.391602	0.147847	-0.227677	0.46223	No	No	No
O75396	SEC22B	Vesicle-trafficking protein SEC22b	-0.0674728	0.936875	1.70877	3.60332e-05	-0.204584	0.499238	1.57166	0.000125477	-0.79324	0.0118756	0.983004	0.00603134	No	No	No
O75400	PRPF40A	Pre-mRNA-processing factor 40 homolog A	-0.812299	0.0271547	2.78478	2.02167e-07	-2.90286	1.22183e-07	0.694222	0.0251534	-2.18231	1.02408e-06	1.41477	0.000258828	No	No	No
O75410	TACC1	Transforming acidic coiled-coil-containing protein 1	0.584529	0.0163797	3.52316	5.73698e-08	-1.60727	2.66222e-06	1.33136	0.000111805	#NAME?	0	#NAME?	0	No	No	No
O75414	NME6	Nucleoside diphosphate kinase 6	0.414651	0.710315	0.345928	0.492224	-0.0258521	0.959558	-0.0945754	0.860486	-0.0957617	0.844551	-0.164485	0.766556	No	No	No
O75419	CDC45	Cell division control protein 45 homolog	-0.303465	0.388028	3.66674	8.23134e-08	-1.27943	5.96476e-05	2.69077	2.58422e-06	-1.4658	1.3985e-05	2.5044	5.7487e-06	No	No	No
O75436	VPS26A	Vacuolar protein sorting-associated protein 26A	-0.296975	0.722582	3.30552	6.07566e-07	-1.31455	0.00298905	2.28794	4.30788e-05	-1.7235	0.000314056	1.87899	0.000317709	No	No	No
O75439	PMPCB	Mitochondrial-processing peptidase subunit beta	0.318555	0.506948	0.230813	0.383464	0.112819	0.685711	0.0250764	0.933065	0.00376484	0.987593	-0.0839777	0.788476	No	No	No
O75448	MED24	Mediator of RNA polymerase II transcription subunit 24	-0.327768	0.419279	1.79195	1.25248e-05	-2.08232	1.97269e-06	0.0374052	0.901343	-2.13142	1.05492e-06	-0.0117042	0.973696	No	No	No
O75449	KATNA1	Katanin p60 ATPase-containing subunit A1	0.274875	0.44218	1.18316	0.0015173	-0.642616	0.00699961	0.265669	0.415635	-1.49386	1.13201e-05	-0.58557	0.0871117	No	No	No
O75475	PSIP1	PC4 and SFRS1-interacting protein	-0.0820119	0.827376	2.61679	9.07939e-10	-0.464802	0.0090553	2.234	9.02069e-09	-0.280869	0.0824919	2.41793	4.20429e-09	No	No	No
O75477	ERLIN1	Erlin-1	-0.220245	0.771134	1.6387	0.000139878	-0.6887	0.0445496	1.17024	0.00310248	-0.940731	0.00800161	0.918213	0.0165022	No	No	No
O75487	GPC4	Glypican-4	-0.454889	0.439931	1.13484	0.00880482	-1.42608	0.000865105	0.163647	0.703085	-1.89359	6.97547e-05	-0.303855	0.489404	No	No	No
O75489	NDUFS3	NADH dehydrogenase [ubiquinone] iron-sulfur protein 3, mitochondrial	0.231098	0.849038	0.830893	0.102727	-0.298695	0.559329	0.301101	0.577834	-0.642085	0.191432	-0.0422897	0.947771	No	No	No
O75494	SRSF10	Serine/arginine-rich splicing factor 10	-0.142611	0.916074	1.11201	0.0358541	-0.95401	0.0665335	0.300609	0.581045	0.497729	0.312699	1.75235	0.00441257	No	No	No
O75503	CLN5	Ceroid-lipofuscinosis neuronal protein 5	-0.332984	0.681818	1.94285	0.000136756	-1.32668	0.0030542	0.949151	0.0283676	-1.78486	0.00026009	0.490972	0.252869	No	No	No
O75528	TADA3	Transcriptional adapter 3	-0.12319	0.91414	Inf	0	#NAME?	0	NA	NA	-1.30697	0.0872537	Inf	0	No	No	No
O75530	EED	Polycomb protein EED	0.188663	0.644498	2.21835	5.65932e-08	-0.428459	0.0443833	1.60123	2.95414e-06	-0.770931	0.001231	1.25876	3.8428e-05	No	No	No
O75533	SF3B1	Splicing factor 3B subunit 1	-0.402131	0.251192	2.40989	6.33697e-08	-1.07296	0.000250545	1.73906	3.32777e-06	-1.10588	0.000143915	1.70615	4.70379e-06	No	No	No
O75569	PRKRA	Interferon-inducible double-stranded RNA-dependent protein kinase activator A	0.922713	0.018192	2.93493	1.91301e-06	0.67168	0.0130055	2.68389	7.52347e-06	-0.196912	0.401328	1.8153	0.000228705	No	No	No
O75582	RPS6KA5	Ribosomal protein S6 kinase alpha-5	-0.010393	0.993772	Inf	0	-1.78778	0.000253385	Inf	0	-2.3235	2.30914e-05	Inf	0	No	No	No
O75586	MED6	Mediator of RNA polymerase II transcription subunit 6	0.288689	0.489422	1.3414	0.00294886	-1.36274	0.00119008	-0.310028	0.438392	-1.94877	0.000112493	-0.896064	0.0456186	No	No	No
O75592	MYCBP2	E3 ubiquitin-protein ligase MYCBP2	-0.0755804	0.934355	2.33837	3.57782e-06	-0.219644	0.504671	2.1943	1.22337e-05	-0.76422	0.0224498	1.64973	0.000221162	No	No	No
O75643	SNRNP200	U5 small nuclear ribonucleoprotein 200 kDa helicase	-0.378164	0.281038	2.46339	4.3651e-08	-1.18985	9.48274e-05	1.65171	4.84232e-06	-1.21873	5.51663e-05	1.62283	6.69874e-06	No	No	No
O75648	TRMU	Mitochondrial tRNA-specific 2-thiouridylase 1	NA	NA	#NAME?	0	Inf	0	-0.0209212	0.974719	Inf	0	0.237355	0.758091	No	No	No
O75663	TIPRL	TIP41-like protein	0.784006	0.0225634	4.17937	2.64262e-10	-1.04329	0.000330813	2.35208	1.59306e-07	-1.50516	1.01712e-05	1.89021	1.78787e-06	No	No	No
O75665	OFD1	Oral-facial-digital syndrome 1 protein	0.461662	0.320877	Inf	0	-1.7238	0.00550265	Inf	0	#NAME?	0	NA	NA	No	No	No
O75691	UTP20	Small subunit processome component 20 homolog	-0.0983933	0.903491	2.63323	6.17019e-07	-0.254275	0.413266	2.47735	2.16003e-06	-0.106568	0.727894	2.62506	1.3622e-06	No	No	No
O75694	NUP155	Nuclear pore complex protein Nup155	-0.26975	0.754475	3.03591	1.51885e-06	-1.5467	0.000976588	1.75896	0.000464905	-1.9165	0.000132684	1.38916	0.00344382	No	No	No
O75717	WDHD1	WD repeat and HMG-box DNA-binding protein 1	-0.41816	0.259396	2.88974	2.02976e-06	-2.44227	8.34352e-07	0.865631	0.0263748	-2.20425	1.19999e-06	1.10366	0.0085463	No	No	No
O75718	CRTAP	Cartilage-associated protein	0.043215	0.954808	Inf	0	-1.04351	0.00801593	Inf	0	-1.73014	0.00014992	Inf	0	No	No	No
O75746	SLC25A12	Calcium-binding mitochondrial carrier protein Aralar1	-0.0513063	0.960651	-0.581151	0.138482	-1.13271	0.00415215	-1.66255	0.000911912	-1.06654	0.00509493	-1.59638	0.00150701	No	No	No
O75792	RNASEH2A	Ribonuclease H2 subunit A	0.802987	0.0548944	Inf	0	-2.25631	0.000912783	Inf	0	#NAME?	0	NA	NA	No	No	No
O75794	CDC123	Cell division cycle protein 123 homolog	0.401316	0.260311	2.23998	8.8141e-07	-0.853726	0.0017698	0.98494	0.00206729	-1.50099	1.50957e-05	0.337674	0.234635	No	No	No
O75817	POP7	Ribonuclease P protein subunit p20	1.2749	0.0163797	1.95915	9.66338e-05	0.234075	0.358625	0.918322	0.0069374	0.337215	0.207737	1.02146	0.0066811	No	No	No
O75818	RPP40	Ribonuclease P protein subunit p40	-0.175382	0.694434	2.10774	1.42493e-05	-1.33651	4.4539e-05	0.94661	0.00950656	-1.90703	1.67467e-06	0.376089	0.270588	No	No	No
O75821	EIF3G	Eukaryotic translation initiation factor 3 subunit G	0.345969	0.174909	4.1529	1.30966e-10	-0.0754963	0.659751	3.73143	6.20968e-10	-2.08153	6.27922e-08	1.7254	1.13297e-06	No	No	No
O75843	AP1G2	AP-1 complex subunit gamma-like 2	-0.16439	0.920898	1.39193	0.125923	-1.30516	0.061278	0.251165	0.805663	-1.38252	0.044495	0.173803	0.877439	No	No	No
O75844	ZMPSTE24	CAAX prenyl protease 1 homolog	0.0261633	0.973463	1.26878	0.000266377	0.155282	0.579918	1.3979	0.000172549	-0.155409	0.563054	1.08721	0.00169894	No	No	No
O75874	IDH1	Isocitrate dehydrogenase [NADP] cytoplasmic	0.680508	0.193015	3.18323	2.71619e-07	-1.52782	0.000429603	0.974897	0.0127615	-1.94386	4.1751e-05	0.558864	0.139702	No	No	No
O75880	SCO1	Protein SCO1 homolog, mitochondrial	-0.0231651	0.98617	2.17042	6.24038e-05	-0.546807	0.175209	1.64678	0.00104884	-0.615916	0.118851	1.57767	0.00176069	No	No	No
O75886	STAM2	Signal transducing adapter molecule 2	0.616523	0.0460851	Inf	0	-1.41127	0.00156761	Inf	0	#NAME?	0	NA	NA	No	No	No
O75909	CCNK	Cyclin-K	-0.455413	0.517404	4.08419	8.3217e-08	-2.0029	0.000140765	2.5367	1.88502e-05	-2.14025	5.7602e-05	2.39936	4.00159e-05	No	No	No
O75911	DHRS3	Short-chain dehydrogenase/reductase 3	-0.080363	0.9524	-0.178728	0.670047	0.124157	0.799272	0.0257928	0.957184	0.241974	0.590161	0.143609	0.770082	No	No	No
O75915	ARL6IP5	PRA1 family protein 3	0.178599	0.872313	1.82486	0.000617773	-0.0858502	0.852418	1.56041	0.00291986	-0.663379	0.122323	0.982879	0.0451669	No	No	No
O75934	BCAS2	Pre-mRNA-splicing factor SPF27	0.113461	0.76704	Inf	0	#NAME?	0	NA	NA	#NAME?	0	NA	NA	No	No	No
O75937	DNAJC8	DnaJ homolog subfamily C member 8	-0.118466	0.832427	Inf	0	-1.06964	0.000626622	Inf	0	-0.426412	0.0779036	Inf	0	No	No	No
O75940	SMNDC1	Survival of motor neuron-related-splicing factor 30	-0.107199	0.776412	1.23188	0.000166105	-0.266686	0.111488	1.0724	0.000751643	-0.142161	0.373279	1.19692	0.000397613	No	No	No
O75947	ATP5PD	ATP synthase subunit d, mitochondrial	0.462304	0.0392462	0.421943	0.0111236	0.242978	0.116395	0.202617	0.209339	0.0234436	0.880989	-0.016917	0.93015	No	No	No
O75955	FLOT1	Flotillin-1	-0.132504	0.903491	0.677397	0.106008	-0.58337	0.162953	0.226531	0.614728	-0.647822	0.113033	0.162079	0.735431	No	No	No
O75962	TRIO	Triple functional domain protein	0.572455	0.479026	Inf	0	-0.615854	0.184982	Inf	0	-1.40144	0.0612551	Inf	0	No	No	No
O75964	ATP5MG	ATP synthase subunit g, mitochondrial	0.219526	0.819941	0.911885	0.0370775	-0.00244775	0.995119	0.689911	0.122418	-0.228422	0.577182	0.463937	0.315153	No	No	No
O75970	MPDZ	Multiple PDZ domain protein	-0.31461	0.377	Inf	0	#NAME?	0	NA	NA	-0.695737	0.0538318	Inf	0	No	No	No
O76003	GLRX3	Glutaredoxin-3	0.639832	0.743662	2.96483	0.00418123	-3.43596	0.00279248	-1.11096	0.270925	-2.00561	0.0425563	0.319395	0.771393	No	No	No
O76041	NEBL	Nebulette	0.510144	0.359752	Inf	0	-1.41769	0.00715637	Inf	0	-1.52583	0.0138941	Inf	0	No	No	No
O94776	MTA2	Metastasis-associated protein MTA2	-0.427429	0.0241435	2.67145	7.18903e-11	-0.573501	0.000356686	2.52538	2.23145e-10	-0.665953	7.63869e-05	2.43293	3.27092e-10	No	No	No
O94788	ALDH1A2	Retinal dehydrogenase 2	0.0348643	0.95859	Inf	0	-2.82812	0.000297867	Inf	0	#NAME?	0	NA	NA	No	No	No
O94804	STK10	Serine/threonine-protein kinase 10	0.278464	0.376173	Inf	0	-0.623005	0.00456167	Inf	0	-1.19304	3.05899e-05	Inf	0	No	No	No
O94808	GFPT2	Glutamine--fructose-6-phosphate aminotransferase [isomerizing] 2	0.188852	0.735273	1.16108	0.00100848	-0.776879	0.0068536	0.19535	0.531735	-1.39431	7.58918e-05	-0.422081	0.186032	No	No	No
O94822	LTN1	E3 ubiquitin-protein ligase listerin	-0.16671	0.656653	2.27987	9.92356e-08	-0.377515	0.049988	2.06906	4.88023e-07	-1.05547	5.22516e-05	1.39111	2.58516e-05	No	No	No
O94826	TOMM70	Mitochondrial import receptor subunit TOM70	0.292458	0.72672	2.32502	2.10861e-05	-0.340821	0.378875	1.69174	0.000593594	-0.784809	0.0433859	1.24775	0.00662179	No	No	No
O94829	IPO13	Importin-13	-0.348691	0.334923	Inf	0	-1.39286	0.000158377	Inf	0	-1.84415	1.56613e-05	Inf	0	No	No	No
O94832	MYO1D	Unconventional myosin-Id	-0.199332	0.730993	1.76933	3.8805e-05	-0.00553251	0.983372	1.96313	2.47226e-05	0.019992	0.941103	1.98865	2.69414e-05	No	No	No
O94842	TOX4	TOX high mobility group box family member 4	0.141316	0.664551	5.79731	1.30966e-10	-3.424	4.04051e-09	2.232	1.14484e-06	-1.86944	1.98047e-07	3.78656	1.00413e-08	No	No	No
O94874	UFL1	E3 UFM1-protein ligase 1	0.144082	0.872197	2.24138	1.16456e-05	-0.40115	0.250569	1.69615	0.000257202	-0.818792	0.022758	1.27851	0.00293755	No	No	No
O94887	FARP2	FERM, ARHGEF and pleckstrin domain-containing protein 2	-0.149923	0.826249	1.20733	0.0141597	-1.44643	0.000552446	-0.089175	0.855209	-1.63912	0.000710501	-0.281867	0.600649	No	No	No
O94888	UBXN7	UBX domain-containing protein 7	-0.0240839	0.966927	Inf	0	-2.05489	4.54478e-05	Inf	0	-1.63506	0.000125968	Inf	0	No	No	No
O94905	ERLIN2	Erlin-2	0.0596298	0.951564	1.64776	0.000164488	-0.432857	0.202739	1.15527	0.00395684	-1.12605	0.00289099	0.462071	0.213889	No	No	No
O94906	PRPF6	Pre-mRNA-processing factor 6	-0.166278	0.794848	-0.147065	0.585959	-0.0408855	0.888553	-0.0216726	0.944254	-0.162008	0.545846	-0.142795	0.647485	No	No	No
O94913	PCF11	Pre-mRNA cleavage complex 2 protein Pcf11	-0.634791	0.0362763	2.87747	4.05441e-09	-1.90677	7.67283e-07	1.60549	3.04981e-06	-0.890417	0.000418258	2.62184	2.21774e-08	No	No	No
O94915	FRYL	Protein furry homolog-like	0.0795687	0.926191	3.25729	2.54221e-05	-1.56448	0.000478448	1.61324	0.00531233	-2.72638	3.03556e-05	0.451337	0.423656	No	No	No
O94916	NFAT5	Nuclear factor of activated T-cells 5	0.901221	0.0269957	Inf	0	0.117995	0.656414	Inf	0	-1.33617	0.000356831	Inf	0	No	No	No
O94925	GLS	Glutaminase kidney isoform, mitochondrial	0.307362	0.558606	1.04611	0.0017164	-0.156088	0.591809	0.582661	0.0593171	-0.324297	0.242868	0.414452	0.185759	No	No	No
O94927	HAUS5	HAUS augmin-like complex subunit 5	0.102083	0.904614	0.292929	0.328786	-0.290392	0.381411	-0.0995466	0.768917	-0.727501	0.0340691	-0.536655	0.114137	No	No	No
O94953	KDM4B	Lysine-specific demethylase 4B	-0.267249	0.800915	Inf	0	-2.04421	0.000559666	Inf	0	-1.85377	0.000882244	Inf	0	No	No	No
O94966	USP19	Ubiquitin carboxyl-terminal hydrolase 19	0.20688	0.694434	2.57376	5.55361e-07	-1.43018	6.89877e-05	0.936704	0.00531893	-2.20186	1.1597e-06	0.165026	0.606953	No	No	No
O94973	AP2A2	AP-2 complex subunit alpha-2	-0.33973	0.657108	2.59071	6.07682e-06	-1.15744	0.00605091	1.773	0.00035214	-1.31766	0.00212359	1.61278	0.000936157	No	No	No
O94979	SEC31A	Protein transport protein Sec31A	0.189525	0.796279	2.99448	2.05403e-07	-1.52852	0.000209516	1.27643	0.00115032	-2.17825	6.80246e-06	0.626702	0.0733834	No	No	No
O94986	CEP152	Centrosomal protein of 152 kDa	0.165438	0.84185	Inf	0	-1.95598	0.00222087	Inf	0	#NAME?	0	NA	NA	No	No	No
O94992	HEXIM1	Protein HEXIM1	-0.269394	0.784888	Inf	0	-2.51402	0.000609775	Inf	0	-2.01472	0.000532841	Inf	0	No	No	No
O95059	RPP14	Ribonuclease P protein subunit p14	-0.196557	0.625544	0.122462	0.544075	-0.0736023	0.730293	0.245416	0.258158	-0.243238	0.22434	0.0757804	0.749901	No	No	No
O95067	CCNB2	G2/mitotic-specific cyclin-B2	0.494054	0.330806	2.42911	1.71793e-06	-0.223544	0.482305	1.71151	9.24767e-05	-0.81301	0.0137374	1.12205	0.00350494	No	No	No
O95071	UBR5	E3 ubiquitin-protein ligase UBR5	-0.167526	0.719637	2.99982	4.16798e-09	-1.41497	1.5858e-05	1.75237	1.98467e-06	-1.6656	2.54215e-06	1.50175	1.08189e-05	No	No	No
O95104	SCAF4	SR-related and CTD-associated factor 4	-0.304545	0.812367	1.1758	0.0371754	-1.11058	0.0472917	0.369761	0.525141	-0.773085	0.144476	0.70726	0.23371	No	No	No
O95139	NDUFB6	NADH dehydrogenase [ubiquinone] 1 beta subcomplex subunit 6	0.265701	0.73511	-0.512906	0.153126	-0.0926363	0.807395	-0.871244	0.0285759	-0.0396964	0.914906	-0.818304	0.0429716	No	No	No
O95140	MFN2	Mitofusin-2	-0.130577	0.812735	2.75647	1.46761e-07	-1.18288	0.000185663	1.70417	2.69247e-05	-1.72368	5.60134e-06	1.16337	0.000858621	No	No	No
O95147	DUSP14	Dual specificity protein phosphatase 14	0.615433	0.433567	-1.14083	0.0367404	#NAME?	0	#NAME?	0	#NAME?	0	#NAME?	0	No	No	No
O95155	UBE4B	Ubiquitin conjugation factor E4 B	-0.19349	0.772722	2.01568	3.85228e-05	-1.21226	0.00101643	0.996909	0.0103306	-1.88566	4.81932e-05	0.323509	0.406223	No	No	No
O95163	ELP1	Elongator complex protein 1	0.0114664	0.990579	3.24088	6.95392e-08	-1.48119	0.000215491	1.74823	6.10118e-05	-2.18854	5.06984e-06	1.04088	0.00491156	No	No	No
O95168	NDUFB4	NADH dehydrogenase [ubiquinone] 1 beta subcomplex subunit 4	-0.0320639	0.974599	0.828252	0.0302011	-0.0568092	0.883047	0.803507	0.0431401	-0.305487	0.388267	0.554829	0.164231	No	No	No
O95169	NDUFB8	NADH dehydrogenase [ubiquinone] 1 beta subcomplex subunit 8, mitochondrial	-0.195635	0.820565	1.94704	9.13694e-05	-0.836039	0.0330051	1.30663	0.00346124	-1.20167	0.00372334	0.941002	0.0273796	No	No	No
O95197	RTN3	Reticulon-3	0.255137	0.768456	2.48559	9.59005e-06	-0.267015	0.488455	1.96344	0.000148635	-0.78814	0.0405925	1.44232	0.00228915	No	No	No
O95202	LETM1	Mitochondrial proton/calcium exchanger protein	-0.143407	0.866811	1.6459	0.000158352	-0.214246	0.530803	1.57506	0.000355174	-0.47219	0.151676	1.31712	0.00182146	No	No	No
O95208	EPN2	Epsin-2	0.8991	0.104251	2.6142	0.00134717	#NAME?	0	#NAME?	0	-3.29843	0.000918992	-1.58333	0.0232266	No	No	No
O95210	STBD1	Starch-binding domain-containing protein 1	-0.192468	0.904614	0.581341	0.436	0.619217	0.484059	1.39303	0.204955	-2.81287	0.0349225	-2.03906	0.11077	No	No	No
O95218	ZRANB2	Zinc finger Ran-binding domain-containing protein 2	-0.443969	0.228626	Inf	0	-2.90944	3.40256e-05	Inf	0	-1.16409	0.000472885	Inf	0	No	No	No
O95219	SNX4	Sorting nexin-4	0.569405	0.382412	3.49429	4.2058e-07	-1.62574	0.000755281	1.29915	0.00498685	-2.43632	1.83845e-05	0.488574	0.2584	No	No	No
O95229	ZWINT	ZW10 interactor	0.438814	0.705816	Inf	0	#NAME?	0	NA	NA	#NAME?	0	NA	NA	No	No	No
O95232	LUC7L3	Luc7-like protein 3	0.213703	0.872313	1.74533	0.00324588	-0.950642	0.0742903	0.580984	0.290719	0.137616	0.792728	1.66924	0.00715962	No	No	No
O95235	KIF20A	Kinesin-like protein KIF20A	-0.141866	0.72935	2.78939	1.65099e-08	-1.0136	0.000115685	1.91765	1.1791e-06	-1.25441	1.39525e-05	1.67685	4.99363e-06	No	No	No
O95239	KIF4A	Chromosome-associated kinesin KIF4A	-0.228462	0.493783	3.92445	8.76483e-11	-1.53155	2.27512e-06	2.62136	8.26341e-09	-1.30183	7.171e-06	2.85109	3.56814e-09	No	No	No
O95248	SBF1	Myotubularin-related protein 5	-0.227461	0.688995	Inf	0	-1.03627	0.00176948	Inf	0	-1.5173	8.06328e-05	Inf	0	No	No	No
O95251	KAT7	Histone acetyltransferase KAT7	-0.110282	0.902698	2.10868	1.81806e-05	-0.442167	0.199698	1.7768	0.000146924	-0.481886	0.151514	1.73708	0.000227879	No	No	No
O95260	ATE1	Arginyl-tRNA--protein transferase 1	0.173916	0.739314	1.43565	0.000994298	-0.664485	0.0123292	0.597246	0.113225	-0.987201	0.000843558	0.274531	0.486719	No	No	No
O95292	VAPB	Vesicle-associated membrane protein-associated protein B/C	0.0132607	0.991865	1.968	9.57588e-05	-0.18495	0.635409	1.76979	0.000379984	-0.531205	0.154173	1.42353	0.00256405	No	No	No
O95298	NDUFC2	NADH dehydrogenase [ubiquinone] 1 subunit C2	-0.291408	0.51946	1.03523	0.000715013	-0.751998	0.00703561	0.574645	0.0380436	-1.00062	0.000801157	0.32602	0.239058	No	No	No
O95299	NDUFA10	NADH dehydrogenase [ubiquinone] 1 alpha subcomplex subunit 10, mitochondrial	0.281398	0.786675	0.917146	0.0480958	-0.461714	0.303889	0.174034	0.725903	-0.860004	0.0563776	-0.224256	0.661037	No	No	No
O95319	CELF2	CUGBP Elav-like family member 2	-0.918223	0.28158	Inf	0	-1.79749	0.00321735	Inf	0	-0.77438	0.141714	Inf	0	No	No	No
O95347	SMC2	Structural maintenance of chromosomes protein 2	0.390661	0.233821	1.12924	7.61097e-05	-0.132177	0.541484	0.606402	0.0124941	-0.404991	0.0585261	0.333589	0.154503	No	No	No
O95352	ATG7	Ubiquitin-like modifier-activating enzyme ATG7	-0.0418157	0.931507	1.43514	5.35599e-06	-0.940049	0.000119322	0.53691	0.0174785	-2.05882	1.11366e-07	-0.581861	0.0131924	No	No	No
O95359	TACC2	Transforming acidic coiled-coil-containing protein 2	0.616322	0.584421	Inf	0	-1.79612	0.0175227	Inf	0	#NAME?	0	NA	NA	No	No	No
O95373	IPO7	Importin-7	-0.245138	0.73511	3.18578	1.85539e-07	-1.30266	0.00109872	2.12826	2.003e-05	-1.38746	0.000531588	2.04345	3.65919e-05	No	No	No
O95379	TNFAIP8	Tumor necrosis factor alpha-induced protein 8	-0.10651	0.816523	Inf	0	-1.06952	0.00253449	Inf	0	-1.90274	0.000386451	Inf	0	No	No	No
O95391	SLU7	Pre-mRNA-splicing factor SLU7	-0.586643	0.706738	2.38368	0.00926551	-2.17041	0.00766843	0.799918	0.362195	-1.22735	0.0909578	1.74298	0.0604264	No	No	No
O95394	PGM3	Phosphoacetylglucosamine mutase	0.181131	0.911798	2.17791	0.00248255	-1.50107	0.02253	0.495715	0.45097	-2.30227	0.00247536	-0.305491	0.685333	No	No	No
O95400	CD2BP2	CD2 antigen cytoplasmic tail-binding protein 2	-0.416795	0.223602	Inf	0	#NAME?	0	NA	NA	#NAME?	0	NA	NA	No	No	No
O95405	ZFYVE9	Zinc finger FYVE domain-containing protein 9	0.0963546	0.904614	Inf	0	#NAME?	0	NA	NA	#NAME?	0	NA	NA	No	No	No
O95425	SVIL	Supervillin	0.264469	0.787953	Inf	0	-1.77476	0.0011925	Inf	0	-1.98065	0.000751576	Inf	0	No	No	No
O95433	AHSA1	Activator of 90 kDa heat shock protein ATPase homolog 1	0.4307	0.382006	2.97552	1.22295e-07	-1.23177	0.000739052	1.31304	0.000583112	-1.5081	0.000107432	1.03672	0.00417159	No	No	No
O95453	PARN	Poly(A)-specific ribonuclease PARN	-0.339506	0.579373	1.43485	0.00131235	-1.60344	0.000244905	0.170917	0.675082	-1.52239	0.000277409	0.251966	0.548838	No	No	No
O95456	PSMG1	Proteasome assembly chaperone 1	-0.0101693	0.994716	2.99864	4.02643e-06	-0.762655	0.0765858	2.24615	0.000112143	-1.04283	0.0173601	1.96598	0.000450395	No	No	No
O95470	SGPL1	Sphingosine-1-phosphate lyase 1	-0.24584	0.614323	1.5726	7.02835e-05	-0.582302	0.0292781	1.23613	0.000813982	-0.841007	0.0031751	0.977429	0.00520996	No	No	No
O95486	SEC24A	Protein transport protein Sec24A	-0.166468	0.875799	2.53328	2.88427e-05	-1.73709	0.000920349	0.962663	0.0418146	-2.45826	3.91394e-05	0.241496	0.622217	No	No	No
O95487	SEC24B	Protein transport protein Sec24B	-0.144686	0.875799	3.33661	4.15648e-07	-1.77062	0.000266119	1.71068	0.000448836	-2.37173	1.55096e-05	1.10956	0.0116727	No	No	No
O95563	MPC2	Mitochondrial pyruvate carrier 2	-0.347366	0.714668	-1.22966	0.0221174	-0.507228	0.25281	-1.38952	0.0153304	-0.23953	0.57912	-1.12182	0.047686	No	No	No
O95573	ACSL3	Long-chain-fatty-acid--CoA ligase 3	-0.144034	0.878296	1.87104	0.000145826	-0.352158	0.356279	1.66292	0.000609924	-0.800822	0.0374901	1.21425	0.00719966	No	No	No
O95602	POLR1A	DNA-directed RNA polymerase I subunit RPA1	-0.0949057	0.904614	2.59352	7.07724e-07	-0.60634	0.055499	2.08209	1.19404e-05	-0.738054	0.0202978	1.95037	2.72324e-05	No	No	No
O95613	PCNT	Pericentrin	0.244791	0.637209	Inf	0	-2.06284	0.00213288	Inf	0	#NAME?	0	NA	NA	No	No	No
O95619	YEATS4	YEATS domain-containing protein 4	-0.0838424	0.951564	3.83126	6.02703e-06	-2.35397	0.000217497	1.56113	0.0117423	-2.07617	0.000441669	1.83893	0.00516569	No	No	No
O95628	CNOT4	CCR4-NOT transcription complex subunit 4	0.116316	0.87019	Inf	0	-1.39255	0.00142966	Inf	0	-2.77363	0.000185148	Inf	0	No	No	No
O95639	CPSF4	Cleavage and polyadenylation specificity factor subunit 4	0.0885437	0.954808	Inf	0	-2.84194	0.0129149	Inf	0	-1.18405	0.155719	Inf	0	No	No	No
O95684	FGFR1OP	FGFR1 oncogene partner	0.749126	0.00427992	4.05351	9.29333e-11	-2.26009	3.11688e-08	1.04429	6.10402e-05	-2.81576	4.43153e-09	0.488627	0.0182044	No	No	No
O95707	POP4	Ribonuclease P protein subunit p29	0.114204	0.910846	-0.0354703	0.925122	0.551743	0.155986	0.402069	0.324661	0.414134	0.269967	0.264459	0.54558	No	No	No
O95714	HERC2	E3 ubiquitin-protein ligase HERC2	0.00192167	0.998157	Inf	0	-1.40234	0.000129341	Inf	0	-1.48979	5.8061e-05	Inf	0	No	No	No
O95716	RAB3D	Ras-related protein Rab-3D	-0.157697	0.779803	0.715148	0.0170946	-0.306207	0.212869	0.566637	0.0603678	-0.872142	0.00202117	0.000702171	0.998514	No	No	No
O95721	SNAP29	Synaptosomal-associated protein 29	0.796211	0.000627487	5.68932	1.10167e-11	-1.61086	6.11631e-08	3.28225	1.77016e-09	-2.61551	2.01413e-09	2.2776	4.98106e-08	No	No	No
O95747	OXSR1	Serine/threonine-protein kinase OSR1	0.3136	0.631935	2.73308	9.42528e-07	-0.695988	0.0441799	1.72349	0.000147867	-1.15642	0.00217179	1.26306	0.00231647	No	No	No
O95757	HSPA4L	Heat shock 70 kDa protein 4L	0.51294	0.269821	2.75073	2.61834e-07	-1.45243	0.000194537	0.785361	0.018274	-2.02418	7.57994e-06	0.213604	0.524112	No	No	No
O95758	PTBP3	Polypyrimidine tract-binding protein 3	0.255146	0.816523	1.74319	0.00150818	-0.767499	0.105821	0.720548	0.146519	-1.07011	0.0257872	0.417935	0.423656	No	No	No
O95782	AP2A1	AP-2 complex subunit alpha-1	-0.234723	0.626332	2.76614	3.67158e-08	-0.83191	0.00314037	2.16895	8.61141e-07	-1.27847	8.70231e-05	1.72239	1.00791e-05	No	No	No
O95785	WIZ	Protein Wiz	-0.66835	0.0189607	2.55534	5.40648e-07	-1.26075	1.8838e-05	1.96294	1.08885e-05	-0.699481	0.00129149	2.52421	1.27503e-06	No	No	No
O95816	BAG2	BAG family molecular chaperone regulator 2	0.632164	0.00942983	2.3211	5.76101e-07	-1.65808	6.09865e-05	0.0308536	0.879877	#NAME?	0	#NAME?	0	No	No	No
O95819	MAP4K4	Mitogen-activated protein kinase kinase kinase kinase 4	0.154759	0.821089	2.91544	1.54256e-07	-0.0902174	0.773139	2.67047	7.31961e-07	-1.0247	0.00230732	1.73599	6.27735e-05	No	No	No
O95822	MLYCD	Malonyl-CoA decarboxylase, mitochondrial	-0.281487	0.437316	2.5849	0.000100486	-1.21854	0.00724245	1.64785	0.00444308	-1.58099	0.00191436	1.28539	0.0154332	No	No	No
O95831	AIFM1	Apoptosis-inducing factor 1, mitochondrial	0.658283	0.0351041	1.04557	0.000152851	0.0408763	0.855436	0.428168	0.0628645	-0.286097	0.168426	0.101195	0.677847	No	No	No
O95835	LATS1	Serine/threonine-protein kinase LATS1	0.0646304	0.951564	Inf	0	-0.923805	0.0203339	Inf	0	-1.08238	0.00758693	Inf	0	No	No	No
O95861	BPNT1	3'(2'),5'-bisphosphate nucleotidase 1	0.954706	0.0378024	2.24198	3.80564e-06	-0.619215	0.0550323	0.668061	0.050029	-0.950745	0.00534338	0.336531	0.330237	No	No	No
O95905	ECD	Protein ecdysoneless homolog	0.464971	0.0548635	4.07755	1.30405e-10	-1.55418	9.73686e-07	2.0584	1.44452e-07	-2.37978	2.1513e-08	1.23279	2.45559e-05	No	No	No
O95926	SYF2	Pre-mRNA-splicing factor SYF2	0.0823224	0.957841	Inf	0	1.12961	0.0894881	Inf	0	1.26227	0.0585863	Inf	0	No	No	No
O95983	MBD3	Methyl-CpG-binding domain protein 3	-0.631064	0.182113	1.57593	0.00486903	-2.32884	0.000318024	-0.121855	0.809784	#NAME?	0	#NAME?	0	No	No	No
O95985	TOP3B	DNA topoisomerase 3-beta-1	0.217567	0.820565	2.42246	0.000868246	0.885841	0.0455224	3.09073	0.000208503	-0.198786	0.627253	2.0061	0.00517256	No	No	No
O96000	NDUFB10	NADH dehydrogenase [ubiquinone] 1 beta subcomplex subunit 10	0.788474	0.311049	0.142595	0.782485	-2.09439	0.00494005	-2.74027	0.00202222	#NAME?	0	#NAME?	0	No	No	No
O96005	CLPTM1	Cleft lip and palate transmembrane protein 1	-0.0548023	0.942599	1.31666	0.000444136	-0.565517	0.0392126	0.805942	0.0168549	-0.811857	0.00504168	0.559602	0.0893806	No	No	No
O96008	TOMM40	Mitochondrial import receptor subunit TOM40 homolog	0.515653	0.551561	0.561348	0.229559	0.17988	0.711683	0.225575	0.662113	-0.270253	0.557623	-0.224558	0.677455	No	No	No
O96013	PAK4	Serine/threonine-protein kinase PAK 4	0.18213	0.592645	2.5607	3.21698e-09	0.296572	0.103529	2.67514	3.90017e-09	-0.321901	0.0720034	2.05666	6.49039e-08	No	No	No
O96017	CHEK2	Serine/threonine-protein kinase Chk2	-0.307647	0.437086	Inf	0	-0.701988	0.00738014	Inf	0	-0.951049	0.000850191	Inf	0	No	No	No
O96028	NSD2	Histone-lysine N-methyltransferase NSD2	0.358181	0.484862	Inf	0	-0.692809	0.0192154	Inf	0	0.00636305	0.980669	Inf	0	No	No	No
P00167	CYB5A	Cytochrome b5	0.262149	0.177968	Inf	0	-1.44561	0.000243708	Inf	0	-2.51171	1.32485e-05	Inf	0	No	No	No
P00338	LDHA	L-lactate dehydrogenase A chain	0.343056	0.597703	-0.307905	0.35917	0.376207	0.271086	-0.274754	0.450994	0.245207	0.460688	-0.405754	0.27963	No	No	No
P00367	GLUD1	Glutamate dehydrogenase 1, mitochondrial	0.909556	0.0465514	0.540695	0.0872531	0.830029	0.0135526	0.461168	0.163247	0.283918	0.349123	-0.0849429	0.818088	No	No	No
P00387	CYB5R3	NADH-cytochrome b5 reductase 3	-0.122986	0.926114	1.17416	0.0202719	-0.448927	0.347846	0.848219	0.0951432	-0.710462	0.127359	0.586684	0.260215	No	No	No
P00403	MT-CO2	Cytochrome c oxidase subunit 2	0.0959408	0.951564	0.830834	0.125005	-0.0748373	0.89526	0.660056	0.245799	-0.1865	0.727894	0.548393	0.358223	No	No	No
P00491	PNP	Purine nucleoside phosphorylase	0.624019	0.298626	0.825594	0.0363744	-0.312345	0.412578	-0.11077	0.794975	-0.294896	0.422674	-0.0933205	0.834793	No	No	No
P00492	HPRT1	Hypoxanthine-guanine phosphoribosyltransferase	0.166572	0.812681	0.406434	0.169549	-0.499614	0.0983666	-0.259753	0.411898	-0.802572	0.0108628	-0.562711	0.0870621	No	No	No
P00505	GOT2	Aspartate aminotransferase, mitochondrial	0.728536	0.271671	-0.0470914	0.867953	0.765015	0.0784718	-0.0106126	0.974309	0.332323	0.341976	-0.443304	0.136123	No	No	No
P00519	ABL1	Tyrosine-protein kinase ABL1	0.0407978	0.973463	2.5075	0.000189267	-0.020027	0.96478	2.44668	0.000350462	-1.32436	0.0100559	1.14235	0.0536646	No	No	No
P00698	LYZ	Lysozyme C	0.197921	0.815657	-0.65845	0.0737749	0.623231	0.090233	-0.23314	0.548364	0.704957	0.0524525	-0.151414	0.715629	No	No	No
P00846	MT-ATP6	ATP synthase subunit a	0.156399	0.931286	1.50388	0.0277933	0.192042	0.778244	1.53953	0.0315603	-0.0758705	0.909807	1.27161	0.0772912	No	No	No
P00918	CA2	Carbonic anhydrase 2	0.27609	0.746007	1.98885	0.000102528	-0.668332	0.0907753	1.04443	0.016813	-1.26752	0.00326341	0.44524	0.296084	No	No	No
P01111	NRAS	GTPase NRas	0.367429	0.734882	0.097431	0.840477	0.317203	0.528045	0.0472053	0.931896	0.103112	0.837771	-0.166886	0.770257	No	No	No
P01876	IGHA1	Immunoglobulin heavy constant alpha 1	-0.386771	0.343426	Inf	0	#NAME?	0	NA	NA	#NAME?	0	NA	NA	No	No	No
P02545	LMNA	Prelamin-A/C	-0.103614	0.926191	0.872169	0.0668491	-0.179716	0.669468	0.796067	0.108625	-0.608604	0.129962	0.36718	0.481197	No	No	No
P02786	TFRC	Transferrin receptor protein 1	-0.0112655	0.993772	1.52899	0.00120138	-0.901191	0.0307866	0.639065	0.131264	-1.24384	0.00440856	0.296419	0.510913	No	No	No
P02788	LTF	Lactotransferrin	-0.339415	0.891261	Inf	0	#NAME?	0	NA	NA	-0.165076	0.809478	Inf	0	No	No	No
P03928	MT-ATP8	ATP synthase protein 8	0.560742	0.398515	0.346907	0.37241	0.26165	0.514757	0.0478146	0.913159	0.216271	0.576433	0.0024359	0.99673	No	No	No
P04049	RAF1	RAF proto-oncogene serine/threonine-protein kinase	0.274652	0.366382	2.26588	1.00906e-07	-1.06124	6.76636e-05	0.929983	0.000653891	-1.52133	2.16232e-06	0.469901	0.0469044	No	No	No
P04066	FUCA1	Tissue alpha-L-fucosidase	-0.236818	0.901169	2.12724	0.00789858	-1.22061	0.0985865	1.14345	0.138618	-1.57472	0.0334397	0.789341	0.324438	No	No	No
P04075	ALDOA	Fructose-bisphosphate aldolase A	1.0302	0.0217356	0.359289	0.221415	0.623041	0.0430513	-0.0478743	0.885311	0.578814	0.0524625	-0.0921015	0.788476	No	No	No
P04083	ANXA1	Annexin A1	#NAME?	0	NA	NA	#NAME?	0	NA	NA	0.287491	0.904418	Inf	0	No	No	No
P04150	NR3C1	Glucocorticoid receptor	0.273596	0.131278	Inf	0	-0.91621	9.31156e-06	Inf	0	-1.28049	4.19073e-07	Inf	0	No	No	No
P04181	OAT	Ornithine aminotransferase, mitochondrial	0.438042	0.606798	0.439423	0.312511	0.25791	0.565272	0.259291	0.585152	-0.18446	0.672024	-0.183079	0.719467	No	No	No
P04350	TUBB4A	Tubulin beta-4A chain	0.0960266	0.935253	0.244068	0.517372	-0.0455954	0.917511	0.102446	0.811163	-0.340574	0.400869	-0.192532	0.661037	No	No	No
P04406	GAPDH	Glyceraldehyde-3-phosphate dehydrogenase	1.01785	0.228274	1.38448	0.0183619	0.428979	0.439581	0.795602	0.172087	0.224123	0.67892	0.590745	0.329652	No	No	No
P04424	ASL	Argininosuccinate lyase	-0.530371	0.272737	Inf	0	#NAME?	0	NA	NA	-3.28213	0.000469607	Inf	0	No	No	No
P04439	HLA-A	HLA class I histocompatibility antigen, A alpha chain	-0.292867	0.7359	1.28976	0.00417271	-0.771459	0.0601895	0.811165	0.0603616	-1.03545	0.0136024	0.54717	0.212223	No	No	No
P04637	TP53	Cellular tumor antigen p53	-0.663194	0.130804	2.99791	5.98689e-07	-1.40287	0.000290057	2.25823	1.65546e-05	-2.59609	1.11724e-06	1.06501	0.00777981	No	No	No
P04818	TYMS	Thymidylate synthase	0.46086	0.467067	1.93917	7.40102e-05	-0.982096	0.0128475	0.496216	0.199588	-1.156	0.00404904	0.322314	0.428798	No	No	No
P04843	RPN1	Dolichyl-diphosphooligosaccharide--protein glycosyltransferase subunit 1	-0.317111	0.463371	2.34157	2.404e-07	-1.2052	0.00022149	1.45348	5.12802e-05	-1.71262	7.44609e-06	0.94606	0.00234635	No	No	No
P04844	RPN2	Dolichyl-diphosphooligosaccharide--protein glycosyltransferase subunit 2	-0.0946223	0.913901	1.48904	0.000316881	-0.459584	0.165995	1.12408	0.00397234	-0.842311	0.0146291	0.74135	0.0451322	No	No	No
P04899	GNAI2	Guanine nucleotide-binding protein G(i) subunit alpha-2	-0.212957	0.823869	1.02007	0.0214228	-0.785907	0.0660674	0.44712	0.310334	-0.928676	0.0294306	0.304351	0.519377	No	No	No
P04908;Q7L7L0	HIST1H2AB;HIST3H2A	Histone H2A type 1-B/E;Histone H2A type 3	-0.409505	0.631314	2.02925	0.000239239	-0.444364	0.307026	1.99439	0.000422058	-0.129335	0.766391	2.30942	0.000146082	No	No	No
P05023	ATP1A1	Sodium/potassium-transporting ATPase subunit alpha-1	0.0619788	0.944888	0.713882	0.0291145	-0.126093	0.694476	0.52581	0.113111	-0.235795	0.435795	0.416108	0.22321	No	No	No
P05091	ALDH2	Aldehyde dehydrogenase, mitochondrial	0.351213	0.812735	0.480867	0.490806	-0.968636	0.134063	-0.838982	0.267864	-1.58407	0.112349	-1.45442	0.194013	No	No	No
P05114	HMGN1	Non-histone chromosomal protein HMG-14	-0.15505	0.711049	2.53542	8.46843e-09	-0.518145	0.0139056	2.17233	7.61262e-08	-0.72379	0.00135751	1.96668	2.54662e-07	No	No	No
P05141	SLC25A5	ADP/ATP translocase 2	-0.409966	0.6303	-0.1716	0.68875	-0.0459129	0.920231	0.192453	0.687001	-0.0654634	0.88308	0.172903	0.730728	No	No	No
P05165	PCCA	Propionyl-CoA carboxylase alpha chain, mitochondrial	0.211485	0.79332	-1.49393	0.000476946	0.802287	0.0278245	-0.903124	0.0199974	0.824727	0.0213062	-0.880684	0.0259473	No	No	No
P05198	EIF2S1	Eukaryotic translation initiation factor 2 subunit 1	0.667792	0.106671	1.48569	8.13045e-05	0.450265	0.115947	1.26816	0.000506128	-0.0263427	0.927122	0.791553	0.0158113	No	No	No
P05204	HMGN2	Non-histone chromosomal protein HMG-17	0.129351	0.891261	3.18848	5.23294e-07	-0.284552	0.443101	2.77458	3.99526e-06	-0.191254	0.594151	2.86788	3.24667e-06	No	No	No
P05387	RPLP2	60S acidic ribosomal protein P2	0.980214	0.0285617	6.20791	9.47487e-11	-3.18763	2.07382e-07	2.04006	1.26032e-05	-4.11419	2.1513e-08	1.11351	0.00287519	No	No	No
P05388	RPLP0	60S acidic ribosomal protein P0	0.475457	0.5268	-0.299941	0.462417	0.400295	0.339956	-0.375103	0.397429	0.243802	0.549045	-0.531597	0.244918	No	No	No
P05412	JUN	Transcription factor AP-1	0.34866	0.382542	Inf	0	-1.27818	0.00107761	Inf	0	-0.730056	0.00745637	Inf	0	No	No	No
P05423	POLR3D	DNA-directed RNA polymerase III subunit RPC4	0.0759202	0.872987	Inf	0	-1.13971	6.19083e-05	Inf	0	-1.63318	2.3133e-06	Inf	0	No	No	No
P05455	SSB	Lupus La protein	0.154806	0.738469	2.36986	3.89969e-08	0.182939	0.392661	2.398	6.39537e-08	0.214576	0.297535	2.42963	6.52485e-08	No	No	No
P05556	ITGB1	Integrin beta-1	-0.248313	0.681818	1.10876	0.0013047	-1.14287	0.00111589	0.214205	0.49315	-1.18735	0.00065685	0.169725	0.607929	No	No	No
P05783	KRT18	Keratin, type I cytoskeletal 18	0.160029	0.816523	Inf	0	-0.926722	0.0155398	Inf	0	-0.577172	0.216238	Inf	0	No	No	No
P06132	UROD	Uroporphyrinogen decarboxylase	0.420576	0.60726	-0.399019	0.361799	-0.479882	0.259484	-1.29948	0.0122315	-0.386298	0.349699	-1.20589	0.0208838	No	No	No
P06400	RB1	Retinoblastoma-associated protein	-0.348481	0.73511	Inf	0	-0.923793	0.0600678	Inf	0	-1.62056	0.00293432	Inf	0	No	No	No
P06454	PTMA	Prothymosin alpha	0.696605	0.286845	2.75579	8.06383e-06	-2.08941	0.000152847	-0.0302282	0.947777	-0.642986	0.114515	1.4162	0.00469568	No	No	No
P06493	CDK1	Cyclin-dependent kinase 1	0.389591	0.261419	2.43104	5.07225e-08	-0.880401	0.00104954	1.16105	0.000138129	-1.19837	6.43483e-05	0.843083	0.00234635	No	No	No
P06576	ATP5F1B	ATP synthase subunit beta, mitochondrial	0.528705	0.350643	1.52169	0.000423616	-0.506988	0.148486	0.485995	0.187672	-0.981787	0.0084606	0.0111961	0.979289	No	No	No
P06703	S100A6	Protein S100-A6	-0.905984	0.722064	0.773205	0.311191	-1.65982	0.259484	0.0193673	0.986662	-1.55592	0.189531	0.123268	0.894757	No	No	No
P06730	EIF4E	Eukaryotic translation initiation factor 4E	0.468848	0.389719	1.45591	0.000370612	0.213002	0.522312	1.20006	0.00246197	-0.365218	0.252446	0.621844	0.0866625	No	No	No
P06737	PYGL	Glycogen phosphorylase, liver form	0.0714336	0.962663	1.37721	0.0123302	-0.396763	0.43919	0.909016	0.094426	-0.483078	0.327419	0.822702	0.140278	No	No	No
P06744	GPI	Glucose-6-phosphate isomerase	-0.31393	0.599693	3.29341	7.63253e-08	-1.40543	0.000401587	2.20191	8.4804e-06	-1.72217	5.42316e-05	1.88517	4.68857e-05	No	No	No
P07099	EPHX1	Epoxide hydrolase 1	-0.15384	0.828859	1.57195	0.000106499	-0.118229	0.709627	1.60756	0.000135494	-0.565489	0.0663694	1.1603	0.00241288	No	No	No
P07195	LDHB	L-lactate dehydrogenase B chain	0.0848347	0.919924	0.977982	0.00472311	-0.380031	0.218875	0.513117	0.118674	-0.650376	0.0377809	0.242772	0.484162	No	No	No
P07197	NEFM	Neurofilament medium polypeptide	0.978652	0.00402895	4.57199	4.78657e-11	-2.87335	2.0813e-08	0.719991	0.00344956	-3.63961	2.61751e-09	-0.0462751	0.850319	No	No	No
P07237	P4HB	Protein disulfide-isomerase	0.178474	0.800552	2.39077	1.29657e-06	-1.22052	0.000857364	0.991783	0.00498685	-1.42108	0.00019508	0.791216	0.0218624	No	No	No
P07305	H1F0	Histone H1.0	0.377748	0.556146	1.6712	0.000191437	0.390266	0.263314	1.68371	0.000272524	0.940348	0.0110045	2.2338	2.51677e-05	No	No	No
P07355	ANXA2	Annexin A2	0.753631	0.0987895	2.01235	1.05433e-05	-0.453863	0.146885	0.804854	0.0204603	-0.897533	0.00726449	0.361184	0.289139	No	No	No
P07384	CAPN1	Calpain-1 catalytic subunit	-0.387795	0.270495	1.71077	1.97531e-06	-0.944486	0.000649651	1.15408	0.000154331	-1.41239	1.58158e-05	0.68617	0.00953439	No	No	No
P07437	TUBB	Tubulin beta chain	0.0609742	0.966517	0.911676	0.0698324	-0.716789	0.148432	0.133913	0.806665	-0.868139	0.0766242	-0.0174376	0.977459	No	No	No
P07737	PFN1	Profilin-1	1.07238	0.0576294	0.528367	0.168945	0.234235	0.549583	-0.309783	0.451303	0.293262	0.434944	-0.250756	0.567033	No	No	No
P07741	APRT	Adenine phosphoribosyltransferase	1.03043	0.404856	0.864634	0.0714543	0.102678	0.894393	-0.0631215	0.901452	0.0579543	0.937846	-0.107845	0.843013	No	No	No
P07814	EPRS	Bifunctional glutamate/proline--tRNA ligase	0.476089	0.140425	2.94145	5.18502e-09	-0.685745	0.00484848	1.77961	1.75965e-06	-1.34751	1.76017e-05	1.11785	0.00019154	No	No	No
P07900	HSP90AA1	Heat shock protein HSP 90-alpha	0.614874	0.0607342	1.62396	3.29419e-06	-0.490829	0.0356207	0.518253	0.0352657	-0.79469	0.00183825	0.214392	0.38897	No	No	No
P07910	HNRNPC	Heterogeneous nuclear ribonucleoproteins C1/C2	-0.10377	0.911798	1.28554	0.00177746	-0.0158447	0.96533	1.37346	0.00155299	0.662005	0.0609392	2.05131	6.31968e-05	No	No	No
P07948	LYN	Tyrosine-protein kinase Lyn	0.306437	0.669745	1.82073	0.000513312	-1.03936	0.013819	0.474939	0.283068	-0.71572	0.0629696	0.798577	0.0887213	No	No	No
P07954	FH	Fumarate hydratase, mitochondrial	-0.809397	0.626879	0.675201	0.428657	-1.53112	0.0920392	-0.0465248	0.961823	-1.77493	0.142778	-0.290329	0.832278	No	No	No
P08047	SP1	Transcription factor Sp1	0.0945644	0.933745	Inf	0	-1.20059	0.00844495	Inf	0	-1.42665	0.00247734	Inf	0	No	No	No
P08133	ANXA6	Annexin A6	0.967899	0.03407	2.18344	4.57751e-06	-0.437328	0.161778	0.778215	0.0243917	-1.0319	0.00291039	0.183641	0.601544	No	No	No
P08195	SLC3A2	4F2 cell-surface antigen heavy chain	0.0862782	0.95646	1.5455	0.00955083	-0.746714	0.17268	0.712504	0.215894	-0.899739	0.0951298	0.559479	0.354297	No	No	No
P08237	PFKM	ATP-dependent 6-phosphofructokinase, muscle type	0.447299	0.70393	2.7554	0.000129647	-0.338347	0.544966	1.96975	0.00291171	-0.875013	0.107441	1.43308	0.0232266	No	No	No
P08238	HSP90AB1	Heat shock protein HSP 90-beta	0.608212	0.0272519	2.15284	2.74996e-08	-0.412371	0.0340588	1.13226	3.36002e-05	-0.939379	0.000111434	0.605249	0.00657953	No	No	No
P08240	SRPRA	Signal recognition particle receptor subunit alpha	-0.158103	0.751341	1.19912	7.19551e-05	-0.155768	0.495456	1.20146	0.00011152	-0.762774	0.0025525	0.59445	0.0215036	No	No	No
P08243	ASNS	Asparagine synthetase [glutamine-hydrolyzing]	0.455281	0.584854	2.60771	2.80064e-05	-0.750083	0.0965984	1.40235	0.00661762	-1.02268	0.0249174	1.12975	0.0256078	No	No	No
P08559	PDHA1	Pyruvate dehydrogenase E1 component subunit alpha, somatic form, mitochondrial	0.610909	0.564646	-0.092901	0.86813	0.658672	0.288035	-0.0451386	0.947767	0.0286576	0.961362	-0.675153	0.283668	No	No	No
P08574	CYC1	Cytochrome c1, heme protein, mitochondrial	0.059657	0.969996	1.40703	0.0229534	-0.291452	0.624428	1.05592	0.0914326	-0.634793	0.263216	0.712575	0.265627	No	No	No
P08579	SNRPB2	U2 small nuclear ribonucleoprotein B''	0.0684628	0.846064	1.1997	1.00323e-06	0.307967	0.0438211	1.43921	2.8734e-07	0.190102	0.185211	1.32134	7.9382e-07	No	No	No
P08621	SNRNP70	U1 small nuclear ribonucleoprotein 70 kDa	0.830143	0.1864	3.21015	1.73206e-06	0.666264	0.113815	3.04628	5.45816e-06	0.569484	0.160701	2.9495	8.78783e-06	No	No	No
P08651	NFIC	Nuclear factor 1 C-type	-0.325895	0.634829	2.31959	3.7916e-05	-0.0823828	0.822919	2.5631	2.49911e-05	-0.400849	0.23732	2.24463	0.000103482	No	No	No
P08670	VIM	Vimentin	0.135162	0.853825	3.89463	8.65585e-09	-3.16329	2.08036e-07	0.596173	0.0665612	-3.15802	1.54177e-07	0.601443	0.0721999	No	No	No
P08708	RPS17	40S ribosomal protein S17	0.176947	0.648799	2.29852	2.10361e-08	0.474392	0.0211877	2.59596	1.18664e-08	0.666604	0.00231505	2.78817	5.90841e-09	No	No	No
P08758	ANXA5	Annexin A5	0.365027	0.563185	0.277866	0.407725	-0.0601642	0.86788	-0.147325	0.695519	-0.127162	0.707738	-0.214323	0.582111	No	No	No
P08865	RPSA	40S ribosomal protein SA	0.825304	0.35656	2.22584	0.00076992	-0.435087	0.431127	0.965453	0.0991847	-0.940413	0.0835992	0.460127	0.453459	No	No	No
P09001	MRPL3	39S ribosomal protein L3, mitochondrial	0.177233	0.762063	1.34049	0.00283224	0.275373	0.290126	1.43863	0.00247256	-0.126379	0.61959	1.03688	0.0201503	No	No	No
P09012	SNRPA	U1 small nuclear ribonucleoprotein A	0.121974	0.817442	1.21946	7.19941e-05	0.466496	0.0487707	1.56398	1.09379e-05	0.334464	0.1364	1.43195	3.1348e-05	No	No	No
P09132	SRP19	Signal recognition particle 19 kDa protein	0.211901	0.826249	3.02171	3.48297e-06	-0.298816	0.480957	2.51099	3.84383e-05	-0.476048	0.242652	2.33376	9.4928e-05	No	No	No
P09211	GSTP1	Glutathione S-transferase P	0.591092	0.488845	0.286407	0.546874	-0.1976	0.692794	-0.502285	0.326924	-0.281654	0.551889	-0.586339	0.270588	No	No	No
P09234	SNRPC	U1 small nuclear ribonucleoprotein C	-0.0942379	0.9653	0.637915	0.350599	-0.888388	0.174894	-0.156235	0.82921	-0.681641	0.280917	0.0505121	0.951399	No	No	No
P09429	HMGB1	High mobility group protein B1	0.440445	0.482245	1.72224	0.000182048	-0.0521386	0.890926	1.22966	0.00377831	0.101556	0.776957	1.38336	0.00199401	No	No	No
P09543	CNP	2',3'-cyclic-nucleotide 3'-phosphodiesterase	-0.368478	0.551809	0.902628	0.0134232	-0.575414	0.0942185	0.695692	0.0573443	-0.829433	0.0180842	0.441672	0.233663	No	No	No
P09601	HMOX1	Heme oxygenase 1	-0.308522	0.682891	1.88146	9.49016e-05	-0.879986	0.0223855	1.31	0.00276245	-1.30354	0.00172287	0.886443	0.0315289	No	No	No
P09622	DLD	Dihydrolipoyl dehydrogenase, mitochondrial	0.193453	0.954808	-0.184396	0.87472	0.0749967	0.952437	-0.302852	0.820335	-0.706288	0.544295	-1.08414	0.427034	No	No	No
P09651	HNRNPA1	Heterogeneous nuclear ribonucleoprotein A1	-0.597235	0.289899	1.52126	0.000519316	-0.554809	0.124382	1.56368	0.000614616	0.177027	0.613108	2.29552	2.40538e-05	No	No	No
P09661	SNRPA1	U2 small nuclear ribonucleoprotein A'	-0.176148	0.457441	3.01073	5.48594e-11	-1.19896	1.28639e-06	1.98791	5.52643e-09	-0.996872	4.60038e-06	2.19	2.18623e-09	No	No	No
P09669	COX6C	Cytochrome c oxidase subunit 6C	0.209095	0.788828	0.55056	0.106008	0.401746	0.234185	0.743211	0.0437636	0.326006	0.320105	0.667471	0.0749216	No	No	No
P09874	PARP1	Poly [ADP-ribose] polymerase 1	-0.0889707	0.893538	2.18519	6.11108e-07	-0.489014	0.0622912	1.78515	8.72129e-06	-0.388914	0.121441	1.88525	5.90206e-06	No	No	No
P09884	POLA1	DNA polymerase alpha catalytic subunit	-0.12626	0.727928	2.92355	3.20658e-09	-1.07242	2.65729e-05	1.97739	2.55297e-07	-1.209	6.47551e-06	1.8408	5.90876e-07	No	No	No
P09960	LTA4H	Leukotriene A-4 hydrolase	-0.144627	0.846064	2.39997	1.68845e-06	-1.11003	0.00212168	1.43457	0.000391053	-1.50896	0.000150531	1.03564	0.00547906	No	No	No
P09972	ALDOC	Fructose-bisphosphate aldolase C	1.15958	0.132933	0.59398	0.247514	0.770465	0.141861	0.204868	0.721395	0.577521	0.253381	0.0119245	0.985922	No	No	No
P0C0S5;Q71UI9	H2AFZ;H2AFV	Histone H2A.Z;Histone H2A.V	-0.126921	0.8944	2.51273	6.85006e-06	0.303911	0.416529	2.94356	2.4791e-06	0.4531	0.210453	3.09275	1.73433e-06	No	No	No
P0CG38	POTEI	POTE ankyrin domain family member I	0.284477	0.870602	0.873912	0.170141	0.530443	0.494501	1.11988	0.142334	0.156808	0.807538	0.746243	0.255228	No	No	No
P0DN76;Q01081	U2AF1L5;U2AF1	Splicing factor U2AF 35 kDa subunit-like protein;Splicing factor U2AF 35 kDa subunit	0.327798	0.755389	0.768153	0.107036	-0.061299	0.90146	0.379056	0.451467	0.0267108	0.956105	0.467066	0.373115	No	No	No
P0DN79;P35520	CBSL;CBS	Cystathionine beta-synthase-like protein;Cystathionine beta-synthase	0.370257	0.345309	1.6211	7.71446e-06	-0.906155	0.00157894	0.34469	0.179747	-1.14298	0.000198463	0.107865	0.697262	No	No	No
P0DP23;P0DP24;P0DP25	CALM1;CALM2;CALM3	Calmodulin-1;Calmodulin-2;Calmodulin-3	0.797728	0.00416308	4.30042	1.65299e-09	-1.38644	3.28103e-06	2.11625	1.97228e-06	-1.88612	1.97172e-07	1.61657	2.66954e-05	No	No	No
P10155	RO60	60 kDa SS-A/Ro ribonucleoprotein	0.124057	0.939295	0.26156	0.636998	-0.0952347	0.873099	0.0422681	0.947117	-0.168639	0.764198	-0.0311363	0.966062	No	No	No
P10321	HLA-C	HLA class I histocompatibility antigen, C alpha chain	-0.116415	0.884916	1.43715	0.00034183	-0.616254	0.0614592	0.937313	0.0106444	-0.551907	0.0831151	1.00166	0.00842788	No	No	No
P10398	ARAF	Serine/threonine-protein kinase A-Raf	0.0535333	0.944961	1.90762	2.1533e-05	-1.51986	7.86023e-05	0.334227	0.301336	-1.68555	2.30914e-05	0.168541	0.627303	No	No	No
P10412	HIST1H1E	Histone H1.4	0.0496515	0.961365	2.00733	2.55538e-05	0.65157	0.0609459	2.60925	3.27394e-06	0.691231	0.0433324	2.64891	3.22672e-06	No	No	No
P10588	NR2F6	Nuclear receptor subfamily 2 group F member 6	-0.17643	0.829272	0.0295807	0.940029	-1.29435	0.0102649	-1.08834	0.0394657	-2.22808	0.000125968	-2.02207	0.00092858	No	No	No
P10599	TXN	Thioredoxin	0.0531333	0.941392	0.53483	0.037938	-0.135937	0.589946	0.34576	0.186911	-0.00726494	0.976266	0.474432	0.0832431	No	No	No
P10620	MGST1	Microsomal glutathione S-transferase 1	0.00148187	0.99838	2.19242	0.000291885	-1.44368	0.00285255	0.747259	0.135838	-1.76213	0.000554078	0.4288	0.41305	No	No	No
P10636	MAPT	Microtubule-associated protein tau	0.607926	0.00394311	Inf	0	0.326051	0.0130549	Inf	0	-1.17596	7.78237e-07	Inf	0	No	No	No
P10768	ESD	S-formylglutathione hydrolase	0.82068	0.233104	1.06912	0.0020552	0.112802	0.812041	0.361241	0.247869	-0.00709306	0.985836	0.241346	0.433075	No	No	No
P10809	HSPD1	60 kDa heat shock protein, mitochondrial	0.828447	0.0175733	0.286615	0.205561	0.187721	0.414468	-0.354111	0.14378	0.024442	0.917505	-0.51739	0.0436501	No	No	No
P11021	HSPA5	Endoplasmic reticulum chaperone BiP	0.638526	0.136898	3.11085	5.81688e-08	-1.96433	1.13719e-05	0.507993	0.0999998	-2.17603	3.17788e-06	0.296296	0.354727	No	No	No
P11166	SLC2A1	Solute carrier family 2, facilitated glucose transporter member 1	0.282464	0.479689	1.18937	0.00420735	-0.196226	0.495848	0.710681	0.0701826	-0.431334	0.0485731	0.475572	0.134022	No	No	No
P11171	EPB41	Protein 4.1	0.714044	0.0555108	4.94738	1.52738e-10	-0.932528	0.00182516	3.30081	1.6402e-08	-1.95376	2.66634e-06	2.27958	8.19513e-07	No	No	No
P11172	UMPS	Uridine 5'-monophosphate synthase	1.19395	0.0669816	0.706729	0.113672	0.480449	0.278884	-0.00676809	0.988691	0.37877	0.380733	-0.108447	0.836496	No	No	No
P11177	PDHB	Pyruvate dehydrogenase E1 component subunit beta, mitochondrial	1.81072	0.244393	-0.0996306	0.863866	1.42529	0.166628	-0.485059	0.500235	0.802227	0.401031	-1.10812	0.155252	No	No	No
P11216	PYGB	Glycogen phosphorylase, brain form	-0.0324133	0.984467	1.13748	0.0333287	-0.570264	0.263455	0.599626	0.265069	-0.799177	0.111761	0.370713	0.520683	No	No	No
P11217	PYGM	Glycogen phosphorylase, muscle form	-0.0564565	0.966945	1.26742	0.0147977	-0.45778	0.346091	0.866099	0.0939776	-0.570617	0.224283	0.753262	0.155252	No	No	No
P11233	RALA	Ras-related protein Ral-A	0.27878	0.802596	0.666917	0.158164	-0.099427	0.842516	0.28871	0.570776	-0.130571	0.783635	0.257566	0.631987	No	No	No
P11274	BCR	Breakpoint cluster region protein	-0.0252274	0.966258	3.08812	1.77829e-07	-1.17466	5.94327e-05	1.93869	2.22657e-05	-1.75047	1.59397e-06	1.36287	0.000515207	No	No	No
P11387	TOP1	DNA topoisomerase 1	0.0336955	0.966517	2.37315	4.37681e-07	-0.57935	0.0383197	1.7601	1.63396e-05	-0.679444	0.0154335	1.66001	3.51883e-05	No	No	No
P11388	TOP2A	DNA topoisomerase 2-alpha	-0.159317	0.872987	1.75933	0.000448467	-0.648144	0.114661	1.27051	0.00694569	-0.608069	0.126484	1.31058	0.0067901	No	No	No
P11413	G6PD	Glucose-6-phosphate 1-dehydrogenase	0.328424	0.556146	2.27959	2.26678e-06	-0.755556	0.0192289	1.19561	0.00141122	-1.39406	0.000245357	0.557113	0.0959336	No	No	No
P11474	ESRRA	Steroid hormone receptor ERR1	-0.501235	0.182718	2.84836	1.82719e-07	-1.10442	0.000485814	2.24517	3.44613e-06	-1.88857	4.19187e-06	1.46103	0.000219015	No	No	No
P11498	PC	Pyruvate carboxylase, mitochondrial	0.238824	0.774415	-1.64727	0.000305181	0.926814	0.0169959	-0.959275	0.01849	0.916571	0.0155884	-0.969518	0.0202884	No	No	No
P11532	DMD	Dystrophin	0.39862	0.629385	1.5129	0.00511563	-0.637087	0.13517	0.477196	0.345185	-0.715933	0.0875445	0.39835	0.456282	No	No	No
P11586	MTHFD1	C-1-tetrahydrofolate synthase, cytoplasmic	0.811019	0.0401391	1.46388	6.06189e-05	-0.188522	0.491202	0.464339	0.107122	-0.480763	0.0739532	0.172097	0.575167	No	No	No
P11717	IGF2R	Cation-independent mannose-6-phosphate receptor	-0.013371	0.98775	1.05647	0.00369196	-1.00561	0.0038658	0.0642324	0.860915	-1.23806	0.000439917	-0.168224	0.634471	No	No	No
P11766	ADH5	Alcohol dehydrogenase class-3	0.630953	0.215184	2.06807	1.60179e-05	-0.720541	0.0375725	0.716573	0.0478925	-0.903727	0.0104505	0.533387	0.144383	No	No	No
P11802	CDK4	Cyclin-dependent kinase 4	0.417858	0.334923	0.551951	0.0753637	-0.940141	0.00269907	-0.806049	0.0188392	-0.925836	0.00246754	-0.791743	0.0236807	No	No	No
P11908	PRPS2	Ribose-phosphate pyrophosphokinase 2	0.289999	0.565801	0.0703221	0.792978	0.137521	0.622314	-0.0821558	0.789668	-0.273066	0.303441	-0.492742	0.102069	No	No	No
P11940	PABPC1	Polyadenylate-binding protein 1	0.0258843	0.966945	3.1547	4.25159e-09	0.487087	0.0398026	3.61591	2.18432e-09	0.170762	0.441026	3.29958	5.59586e-09	No	No	No
P12004	PCNA	Proliferating cell nuclear antigen	0.261948	0.228626	0.823796	3.09725e-05	-0.055283	0.70556	0.506565	0.00288728	-0.118602	0.389648	0.443246	0.00830874	No	No	No
P12081	HARS	Histidine--tRNA ligase, cytoplasmic	0.58173	0.0815157	1.92992	6.47089e-07	-0.0601458	0.802295	1.28805	6.33746e-05	-0.626129	0.00956607	0.722066	0.00747819	No	No	No
P12235	SLC25A4	ADP/ATP translocase 1	-0.221686	0.902698	0.7184	0.29218	-0.170877	0.81515	0.769209	0.292114	-0.180099	0.795718	0.759987	0.318567	No	No	No
P12236	SLC25A6	ADP/ATP translocase 3	-0.160581	0.911894	0.301721	0.574906	-0.0756251	0.895272	0.386676	0.510438	-0.0594828	0.916332	0.402819	0.515842	No	No	No
P12268	IMPDH2	Inosine-5'-monophosphate dehydrogenase 2	1.17662	0.153398	2.07085	0.00138758	-0.737961	0.181447	0.156273	0.799425	-0.977993	0.0741607	-0.0837585	0.902377	No	No	No
P12270	TPR	Nucleoprotein TPR	0.28888	0.584421	5.52487	1.3791e-10	-2.32164	1.97269e-06	2.91435	1.54594e-07	-1.3552	0.000163944	3.88079	9.02325e-09	No	No	No
P12277	CKB	Creatine kinase B-type	1.01828	0.104222	0.603354	0.156637	0.144356	0.745006	-0.270574	0.555132	-0.250692	0.54729	-0.665622	0.155407	No	No	No
P12532	CKMT1B	Creatine kinase U-type, mitochondrial	Inf	0	-2.82747	0.0185797	Inf	0	0.0429379	0.693331	NA	NA	#NAME?	0	No	No	No
P12814	ACTN1	Alpha-actinin-1	-0.262857	0.711053	2.79851	7.07724e-07	-1.2242	0.00172888	1.83717	7.97656e-05	-1.60762	0.000156986	1.45375	0.000748581	No	No	No
P12821	ACE	Angiotensin-converting enzyme	-0.199363	0.9653	-1.105	0.413542	1.5364	0.280344	0.630763	0.656699	1.34952	0.353041	0.443879	0.779472	No	No	No
P12883	MYH7	Myosin-7	-0.953588	0.894514	2.06279	0.523617	#NAME?	0	#NAME?	0	#NAME?	0	#NAME?	0	No	No	No
P12931	SRC	Proto-oncogene tyrosine-protein kinase Src	0.0140779	0.98775	0.308152	0.278915	-0.616662	0.0397784	-0.322588	0.289567	-0.6142	0.0362013	-0.320125	0.313461	No	No	No
P12956	XRCC6	X-ray repair cross-complementing protein 6	0.148901	0.77111	1.96192	4.60843e-07	-0.147144	0.515288	1.66587	4.54305e-06	-0.3789	0.0868796	1.43411	2.41827e-05	No	No	No
P13010	XRCC5	X-ray repair cross-complementing protein 5	0.185727	0.872313	1.93342	0.000527851	-0.477199	0.294055	1.27049	0.0137076	-0.617574	0.163765	1.13012	0.0286114	No	No	No
P13056	NR2C1	Nuclear receptor subfamily 2 group C member 1	-0.302242	0.484237	3.24267	9.77814e-08	-1.39781	0.000174865	2.1471	1.24591e-05	-1.37566	7.96872e-05	2.16925	8.26841e-06	No	No	No
P13073	COX4I1	Cytochrome c oxidase subunit 4 isoform 1, mitochondrial	-0.450616	0.421143	1.20494	0.00179516	-0.602441	0.0750006	1.05311	0.00630931	-0.795806	0.020079	0.859747	0.0232266	No	No	No
P13489	RNH1	Ribonuclease inhibitor	-0.20268	0.735565	1.6816	0.000109842	-0.536774	0.0606784	1.34751	0.000973986	-0.532483	0.0749166	1.3518	0.00169293	No	No	No
P13639	EEF2	Elongation factor 2	0.54955	0.203384	0.153606	0.580858	0.325107	0.250734	-0.0708367	0.821993	0.108003	0.699723	-0.287941	0.358	No	No	No
P13667	PDIA4	Protein disulfide-isomerase A4	-0.0199881	0.974599	2.42913	7.47775e-08	-0.70945	0.00591583	1.73967	4.17692e-06	-1.1907	9.26884e-05	1.25842	0.000118037	No	No	No
P13693	TPT1	Translationally-controlled tumor protein	-0.488324	0.578846	2.46959	0.00287341	0.295757	0.565272	3.25367	0.000776483	0.289908	0.527099	3.24782	0.000758339	No	No	No
P13796	LCP1	Plastin-2	0.366818	0.593046	3.5092	6.62034e-05	-1.3626	0.00492003	1.77978	0.00895255	-2.20337	0.000491592	0.939012	0.146564	No	No	No
P13797	PLS3	Plastin-3	0.554905	0.208308	2.79556	1.71113e-07	-1.05944	0.0017949	1.18121	0.00106939	-1.71551	2.63079e-05	0.525141	0.099443	No	No	No
P13798	APEH	Acylamino-acid-releasing enzyme	0.0635189	0.941335	2.97513	6.80141e-07	-3.10455	3.54922e-07	-0.192938	0.591379	-3.24245	1.8322e-07	-0.330838	0.372762	No	No	No
P13804	ETFA	Electron transfer flavoprotein subunit alpha, mitochondrial	1.02376	0.130804	2.19614	0.000181931	0.326669	0.479552	1.49904	0.00509738	-1.53401	0.00268428	-0.361631	0.481197	No	No	No
P13807	GYS1	Glycogen [starch] synthase, muscle	-0.161106	0.682885	2.39289	1.12855e-08	-1.11805	4.1636e-05	1.43595	3.99881e-06	-1.86289	2.68016e-07	0.691113	0.00307246	No	No	No
P13861	PRKAR2A	cAMP-dependent protein kinase type II-alpha regulatory subunit	0.688078	0.242246	4.1676	5.30237e-06	-2.3497	4.84925e-05	1.12982	0.060791	-2.75347	9.26892e-06	0.726055	0.231969	No	No	No
P13984	GTF2F2	General transcription factor IIF subunit 2	-0.502396	0.106128	Inf	0	-2.0227	1.38129e-06	Inf	0	-0.275479	0.177406	Inf	0	No	No	No
P14209	CD99	CD99 antigen	-0.494737	0.284173	-0.792653	0.0125246	-0.37648	0.200534	-0.674396	0.0362299	-0.314447	0.26947	-0.612363	0.0608459	No	No	No
P14314	PRKCSH	Glucosidase 2 subunit beta	0.383999	0.816523	3.6004	0.000239239	-2.47834	0.0114761	0.738058	0.413795	-1.87156	0.0215872	1.34484	0.111942	No	No	No
P14324	FDPS	Farnesyl pyrophosphate synthase	-0.259193	0.486745	2.85303	5.6847e-09	-0.87421	0.000758458	2.23801	1.28718e-07	-1.28299	2.22444e-05	1.82923	1.18724e-06	No	No	No
P14618	PKM	Pyruvate kinase PKM	0.5629	0.251564	1.34678	0.000526518	0.226869	0.47923	1.01075	0.00617123	-0.122439	0.695416	0.661442	0.0608459	No	No	No
P14625	HSP90B1	Endoplasmin	-0.626306	0.0784213	2.02779	7.36204e-07	-2.08992	1.33095e-06	0.564178	0.0338949	-2.04771	1.02343e-06	0.606387	0.02729	No	No	No
P14635	CCNB1	G2/mitotic-specific cyclin-B1	0.000110936	0.999975	2.4571	1.21024e-07	-0.18207	0.464759	2.27492	5.10923e-07	-0.66246	0.0109169	1.79453	6.52317e-06	No	No	No
P14678;P63162	SNRPB;SNRPN	Small nuclear ribonucleoprotein-associated proteins B and B';Small nuclear ribonucleoprotein-associated protein N	0.382075	0.559287	2.0228	3.80935e-05	0.228589	0.526201	1.86931	0.000126592	0.00826622	0.980861	1.64899	0.000470284	No	No	No
P14735	IDE	Insulin-degrading enzyme	-0.206662	0.630735	2.94673	5.74532e-09	-1.46746	1.31661e-05	1.68593	3.35959e-06	-2.04701	4.2659e-07	1.10638	0.000232974	No	No	No
P14859	POU2F1	POU domain, class 2, transcription factor 1	-0.400306	0.549719	3.71323	1.04434e-06	-2.59259	3.12779e-05	1.52094	0.00410507	-1.27802	0.00252113	2.83551	2.67425e-05	No	No	No
P14866	HNRNPL	Heterogeneous nuclear ribonucleoprotein L	-0.769522	0.114304	1.67993	0.000117075	-1.30087	0.00112061	1.14858	0.00366205	-0.86752	0.013143	1.58193	0.000382056	No	No	No
P14868	DARS	Aspartate--tRNA ligase, cytoplasmic	0.493889	0.274048	1.80919	1.48017e-05	-0.144106	0.624428	1.1712	0.00113455	-0.620555	0.0346323	0.69475	0.0333589	No	No	No
P14923	JUP	Junction plakoglobin	0.425808	0.710109	1.86074	0.00245867	-1.123	0.0427397	0.311932	0.5864	-1.1835	0.0299607	0.251435	0.680015	No	No	No
P15170	GSPT1	Eukaryotic peptide chain release factor GTP-binding subunit ERF3A	0.864757	0.077017	3.81442	2.93704e-08	-0.613916	0.0710469	2.33574	8.23767e-06	-1.37411	0.000580384	1.57555	0.00039299	No	No	No
P15311	EZR	Ezrin	0.72052	0.0606168	2.48902	2.06246e-07	-0.316683	0.227236	1.45181	7.93527e-05	-0.850481	0.00340706	0.918015	0.00400845	No	No	No
P15531	NME1	Nucleoside diphosphate kinase A	0.715802	0.281038	0.870266	0.0462082	0.0211001	0.961703	0.175564	0.704977	0.0876302	0.83789	0.242094	0.612743	No	No	No
P15735	PHKG2	Phosphorylase b kinase gamma catalytic chain, liver/testis isoform	0.00143777	0.99838	2.30164	3.05795e-06	-0.861681	0.0116055	1.43852	0.000436629	-0.938738	0.00597753	1.36147	0.000830015	No	No	No
P15822	HIVEP1	Zinc finger protein 40	0.172681	0.714668	Inf	0	-2.13156	0.000844283	Inf	0	#NAME?	0	NA	NA	No	No	No
P15880	RPS2	40S ribosomal protein S2	0.206126	0.489422	1.09286	1.11654e-05	0.765427	0.000372602	1.65216	2.96255e-07	0.676182	0.000765506	1.56292	5.99874e-07	No	No	No
P15924	DSP	Desmoplakin	0.451718	0.556146	2.61569	1.49326e-05	-0.870563	0.0443833	1.2934	0.00747613	-1.24437	0.0059889	0.919596	0.0492724	No	No	No
P16104	H2AFX	Histone H2AX	-0.0606188	0.961338	2.62806	1.5179e-05	0.438742	0.248446	3.12742	2.68126e-06	0.484238	0.191471	3.17291	2.68326e-06	No	No	No
P16152	CBR1	Carbonyl reductase [NADPH] 1	0.850331	0.252058	0.534695	0.257658	0.375015	0.437815	0.0593787	0.910785	0.391737	0.400607	0.0761004	0.898153	No	No	No
P16260	SLC25A16	Graves disease carrier protein	0.476176	0.737797	0.261479	0.686	-0.518812	0.379263	-0.73351	0.254953	-1.43458	0.026569	-1.64928	0.0271008	No	No	No
P16278	GLB1	Beta-galactosidase	0.378576	0.829272	0.519122	0.45759	-0.694921	0.470669	-0.554376	0.552503	-1.73076	0.0643426	-1.59022	0.0887213	No	No	No
P16333	NCK1	Cytoplasmic protein NCK1	0.772391	0.00416308	3.05087	2.71962e-08	-0.914052	7.51562e-05	1.36443	6.97936e-05	-1.78051	2.37958e-07	0.497973	0.0530708	No	No	No
P16383	GCFC2	GC-rich sequence DNA-binding factor 2	-0.0211693	0.974599	2.64773	3.62567e-07	-1.81736	8.02694e-06	0.85154	0.0088502	-1.98009	2.69025e-06	0.688812	0.0307914	No	No	No
P16402	HIST1H1D	Histone H1.3	0.374223	0.694434	3.26207	3.45975e-06	-0.062298	0.895272	2.82555	2.54778e-05	-0.0159742	0.972059	2.87187	2.68232e-05	No	No	No
P16403	HIST1H1C	Histone H1.2	0.389555	0.628611	2.73746	7.98035e-06	0.504882	0.219585	2.85279	9.24185e-06	0.454594	0.255155	2.8025	1.30831e-05	No	No	No
P16435	POR	NADPH--cytochrome P450 reductase	-0.206851	0.389719	1.85266	6.58013e-08	-0.808771	8.25881e-05	1.25074	5.47891e-06	-1.10827	4.0594e-06	0.95125	8.51355e-05	No	No	No
P16615	ATP2A2	Sarcoplasmic/endoplasmic reticulum calcium ATPase 2	-0.140578	0.794049	1.36842	2.66808e-05	-0.212667	0.361733	1.29633	7.24612e-05	-0.640272	0.00950631	0.868723	0.00250202	No	No	No
P17026	ZNF22	Zinc finger protein 22	0.0952188	0.926191	2.22729	0.00103401	-0.139645	0.717416	1.99243	0.00319503	-0.731151	0.054527	1.40092	0.0271193	No	No	No
P17028	ZNF24	Zinc finger protein 24	-0.0728389	0.962018	3.54948	5.42651e-06	-0.777108	0.133883	2.84521	7.87714e-05	-0.886005	0.0822366	2.73631	0.000140791	No	No	No
P17066	HSPA6	Heat shock 70 kDa protein 6	0.348441	0.410161	2.54599	1.0724e-07	-1.13213	0.000384056	1.06542	0.000808677	-1.51175	2.37222e-05	0.685802	0.0182214	No	No	No
P17096	HMGA1	High mobility group protein HMG-I/HMG-Y	-0.411498	0.513186	1.542	0.000419181	-0.119178	0.745006	1.83432	0.000139217	-0.164422	0.634313	1.78908	0.000221793	No	No	No
P17152	TMEM11	Transmembrane protein 11, mitochondrial	0.202347	0.86158	1.28114	0.0248397	-0.736186	0.123517	0.342602	0.548564	-1.01041	0.0504329	0.0683773	0.921541	No	No	No
P17174	GOT1	Aspartate aminotransferase, cytoplasmic	0.155991	0.901193	0.904284	0.0873918	-0.408238	0.403385	0.340055	0.532778	#NAME?	0	#NAME?	0	No	No	No
P17252	PRKCA	Protein kinase C alpha type	-0.031066	0.966517	Inf	0	-0.821152	0.00366821	Inf	0	-1.29812	0.000108216	Inf	0	No	No	No
P17480	UBTF	Nucleolar transcription factor 1	-0.690139	0.377	2.1076	0.00035879	-1.67775	0.00226701	1.11999	0.0319559	-1.13503	0.020349	1.66271	0.00393403	No	No	No
P17568	NDUFB7	NADH dehydrogenase [ubiquinone] 1 beta subcomplex subunit 7	0.187125	0.819403	0.132405	0.704504	0.284728	0.42555	0.230007	0.546907	0.271136	0.432344	0.216416	0.590672	No	No	No
P17612	PRKACA	cAMP-dependent protein kinase catalytic subunit alpha	-0.242841	0.424789	1.88208	7.60538e-08	-0.772357	0.00054705	1.35256	4.10384e-06	-1.22748	7.47523e-06	0.897438	0.000252183	No	No	No
P17655	CAPN2	Calpain-2 catalytic subunit	-0.219808	0.713127	2.38385	6.16361e-07	-0.849615	0.00617125	1.75404	2.42422e-05	-1.43932	9.15433e-05	1.16434	0.00110613	No	No	No
P17706	PTPN2	Tyrosine-protein phosphatase non-receptor type 2	-0.0126196	0.986277	2.1177	2.08857e-05	-0.808287	0.00243439	1.32203	0.00150622	-0.881319	0.00110469	1.249	0.00270063	No	No	No
P17812	CTPS1	CTP synthase 1	0.612011	0.046187	2.39809	2.97773e-08	-1.26356	3.33368e-05	0.522514	0.0248191	-1.62847	2.30165e-06	0.157605	0.505156	No	No	No
P17858	PFKL	ATP-dependent 6-phosphofructokinase, liver type	-0.131319	0.882698	2.48287	5.0405e-06	-1.10036	0.00566561	1.51383	0.000787815	-1.52133	0.000448353	1.09286	0.00936061	No	No	No
P17987	TCP1	T-complex protein 1 subunit alpha	-0.626636	0.0892241	1.35151	6.65124e-05	-1.41993	5.97113e-05	0.558215	0.0424736	-1.97977	2.07704e-06	-0.00162519	0.99673	No	No	No
P18031	PTPN1	Tyrosine-protein phosphatase non-receptor type 1	0.182747	0.79832	2.2278	3.24332e-06	-0.686982	0.032271	1.35807	0.000560998	-1.33264	0.000388902	0.712411	0.0391859	No	No	No
P18074	ERCC2	General transcription and DNA repair factor IIH helicase subunit XPD	-0.174773	0.812367	1.79612	0.000136566	-1.64252	0.000131931	0.328372	0.380361	-2.15867	9.42474e-06	-0.187781	0.638837	No	No	No
P18085	ARF4	ADP-ribosylation factor 4	-0.210697	0.570733	-0.260279	0.190408	-0.119094	0.55754	-0.168676	0.429616	-0.141586	0.467248	-0.191168	0.390265	No	No	No
P18124	RPL7	60S ribosomal protein L7	0.211682	0.711702	-1.09436	0.000743715	1.05338	0.00108875	-0.252654	0.374752	1.13864	0.000468373	-0.1674	0.582664	No	No	No
P18206	VCL	Vinculin	0.759893	0.106671	1.70966	7.35565e-05	-0.557961	0.0888783	0.391805	0.247894	-0.827501	0.0141572	0.122265	0.743117	No	No	No
P18583	SON	Protein SON	-0.126809	0.822795	3.85648	1.23706e-09	-1.34094	8.16794e-05	2.64236	1.10502e-07	-0.0771096	0.754676	3.90618	2.21289e-09	No	No	No
P18615	NELFE	Negative elongation factor E	-0.290044	0.401798	4.85411	5.03521e-09	-1.97641	1.4759e-06	3.16774	4.76669e-07	-1.358	2.09117e-05	3.78615	1.0469e-07	No	No	No
P18621	RPL17	60S ribosomal protein L17	0.0105471	0.990032	2.74939	6.26086e-08	0.786178	0.00609097	3.52502	9.04081e-09	0.850965	0.00301728	3.58981	8.11123e-09	No	No	No
P18669	PGAM1	Phosphoglycerate mutase 1	0.704353	0.236458	0.939587	0.0220683	-0.28827	0.462222	-0.0530367	0.901435	-0.333756	0.374953	-0.0985224	0.829979	No	No	No
P18754	RCC1	Regulator of chromosome condensation	0.052972	0.913901	2.17625	2.17511e-08	-0.155476	0.402758	1.96781	1.13812e-07	-0.334246	0.0694164	1.78904	3.60706e-07	No	No	No
P18858	LIG1	DNA ligase 1	0.00106751	0.99838	2.59538	0.000153574	-2.17181	9.0782e-05	0.422506	0.406215	-1.8361	0.00021344	0.758213	0.154416	No	No	No
P18887	XRCC1	DNA repair protein XRCC1	-0.386314	0.564646	3.25324	3.57761e-05	-2.42057	2.83249e-05	1.21899	0.0388039	-0.408557	0.247414	3.231	7.75387e-05	No	No	No
P19174	PLCG1	1-phosphatidylinositol 4,5-bisphosphate phosphodiesterase gamma-1	0.30808	0.20426	2.28928	2.01843e-08	-0.415073	0.0155721	1.56613	1.54481e-06	-1.11475	8.45461e-06	0.866445	0.000412128	No	No	No
P19367	HK1	Hexokinase-1	-0.135489	0.838332	1.86133	8.595e-06	-0.346707	0.218938	1.65012	4.77791e-05	-0.62255	0.0304146	1.37427	0.0003085	No	No	No
P19525	EIF2AK2	Interferon-induced, double-stranded RNA-activated protein kinase	0.601596	0.491069	2.03085	0.000732822	-0.0352241	0.947498	1.39403	0.0134054	-0.463253	0.337573	0.966001	0.0793926	No	No	No
P19623	SRM	Spermidine synthase	0.605705	0.36789	1.99668	0.000161724	-0.101501	0.814602	1.28948	0.00675076	-0.661338	0.101739	0.729641	0.105755	No	No	No
P19784	CSNK2A2	Casein kinase II subunit alpha'	-0.0152634	0.988813	1.53544	0.000349092	-0.0471545	0.895649	1.50354	0.000620025	-0.306944	0.358008	1.24376	0.00318317	No	No	No
P19838	NFKB1	Nuclear factor NF-kappa-B p105 subunit	0.694226	0.116949	Inf	0	#NAME?	0	NA	NA	#NAME?	0	NA	NA	No	No	No
P20020	ATP2B1	Plasma membrane calcium-transporting ATPase 1	-0.0439897	0.974599	0.971037	0.0521646	-0.533522	0.27119	0.481504	0.348571	-0.582927	0.216982	0.432099	0.424856	No	No	No
P20042	EIF2S2	Eukaryotic translation initiation factor 2 subunit 2	0.406723	0.133766	1.743	1.97517e-07	0.537293	0.00757754	1.87357	1.71595e-07	0.0140507	0.939953	1.35033	5.7952e-06	No	No	No
P20073	ANXA7	Annexin A7	0.631121	0.251192	0.711038	0.0392731	-0.150758	0.702318	-0.0708404	0.857681	-0.262078	0.432498	-0.182161	0.611523	No	No	No
P20226	TBP	TATA-box-binding protein	-0.27739	0.816523	0.298983	0.551647	-0.107212	0.842776	0.46916	0.388568	-0.0914772	0.860521	0.484895	0.39504	No	No	No
P20248	CCNA2	Cyclin-A2	-0.0923828	0.928272	2.4207	9.78691e-06	-1.06869	0.00855231	1.44439	0.00155593	-0.962315	0.0135537	1.55077	0.00108858	No	No	No
P20336	RAB3A	Ras-related protein Rab-3A	-0.32196	0.439931	3.20374	5.27989e-08	-0.826437	0.00343118	2.69926	5.27864e-07	-1.35642	6.34965e-05	2.16929	4.99363e-06	No	No	No
P20338	RAB4A	Ras-related protein Rab-4A	-0.190809	0.821984	0.969663	0.0147244	-0.462951	0.210685	0.697521	0.0786381	-1.08555	0.00650596	0.0749249	0.866274	No	No	No
P20339	RAB5A	Ras-related protein Rab-5A	-0.375636	0.612341	0.778582	0.0498993	-0.400148	0.298234	0.75407	0.0689265	-0.676079	0.0772512	0.478139	0.257241	No	No	No
P20340	RAB6A	Ras-related protein Rab-6A	-0.243982	0.753785	1.16875	0.003323	-0.483767	0.169128	0.928969	0.0180735	-0.729416	0.0397286	0.68332	0.0783322	No	No	No
P20585	MSH3	DNA mismatch repair protein Msh3	-0.114731	0.872987	1.7122	0.000111235	-0.921063	0.00511805	0.905867	0.0155383	-0.829491	0.00821151	0.997438	0.010552	No	No	No
P20618	PSMB1	Proteasome subunit beta type-1	0.616177	0.479546	0.943817	0.063591	-0.275532	0.586596	0.0521074	0.924211	-0.367404	0.446969	-0.0397645	0.950148	No	No	No
P20645	M6PR	Cation-dependent mannose-6-phosphate receptor	-0.0445882	0.969756	2.7111	0.00061791	-1.18895	0.0117134	1.56674	0.0258395	-1.82002	0.00063423	0.935672	0.172716	No	No	No
P20700	LMNB1	Lamin-B1	0.320354	0.657243	2.04641	3.60041e-05	-0.928828	0.0154846	0.797231	0.0414677	-0.932773	0.0131236	0.793286	0.047686	No	No	No
P20936	RASA1	Ras GTPase-activating protein 1	0.176222	0.808179	2.80407	3.05497e-05	-1.28346	0.000957054	1.34439	0.0105962	-1.96409	2.72484e-05	0.663762	0.179945	No	No	No
P21127;Q9UQ88	CDK11B;CDK11A	Cyclin-dependent kinase 11B;Cyclin-dependent kinase 11A	-0.264834	0.678609	Inf	0	-2.80086	2.19529e-06	Inf	0	-1.10638	0.00217066	Inf	0	No	No	No
P21266	GSTM3	Glutathione S-transferase Mu 3	0.341064	0.722628	1.40974	0.00467871	-0.494409	0.265151	0.574262	0.220303	-0.904205	0.0438568	0.164466	0.748922	No	No	No
P21283	ATP6V1C1	V-type proton ATPase subunit C 1	-0.0478384	0.926191	1.95166	8.52495e-08	-1.03547	7.35838e-05	0.964025	0.000160757	-1.28606	7.57994e-06	0.713439	0.00231703	No	No	No
P21333	FLNA	Filamin-A	0.522583	0.132101	4.48825	1.67311e-10	-0.384023	0.105252	3.58164	3.00889e-09	-1.37324	2.9027e-05	2.59242	9.02021e-08	No	No	No
P21359	NF1	Neurofibromin	0.237943	0.587061	1.2378	0.00229111	-1.02491	0.000659453	-0.0250535	0.947767	-1.58968	1.59628e-05	-0.589816	0.118257	No	No	No
P21399	ACO1	Cytoplasmic aconitate hydratase	0.596042	0.294234	1.90621	0.00027148	-1.56734	0.0005655	-0.257172	0.554695	-2.30237	1.78573e-05	-0.992204	0.0318485	No	No	No
P21675	TAF1	Transcription initiation factor TFIID subunit 1	-0.189558	0.715363	Inf	0	-3.54862	1.10373e-06	Inf	0	-3.13411	4.09148e-07	Inf	0	No	No	No
P21796	VDAC1	Voltage-dependent anion-selective channel protein 1	0.79465	0.117373	0.754017	0.0367516	0.222944	0.525674	0.182312	0.627895	0.165563	0.626355	0.124931	0.754285	No	No	No
P21964	COMT	Catechol O-methyltransferase	0.0390889	0.950079	1.63653	1.1466e-05	-0.548717	0.018528	1.04873	0.000885873	-0.90939	0.000606407	0.688054	0.0165471	No	No	No
P22033	MMUT	Methylmalonyl-CoA mutase, mitochondrial	-0.184136	0.874099	1.50218	0.00460016	-0.966593	0.0476755	0.719722	0.150516	-1.30449	0.00949302	0.38183	0.470906	No	No	No
P22059	OSBP	Oxysterol-binding protein 1	0.0638316	0.970752	1.05279	0.102109	-0.430817	0.504671	0.558143	0.411008	-0.585379	0.344933	0.403581	0.577965	No	No	No
P22061	PCMT1	Protein-L-isoaspartate(D-aspartate) O-methyltransferase	0.951298	0.0659576	3.01702	6.05501e-07	-0.755003	0.0394607	1.31072	0.00218411	-1.13578	0.00357266	0.929943	0.0215275	No	No	No
P22087	FBL	rRNA 2'-O-methyltransferase fibrillarin	-0.126981	0.805795	2.4861	3.33304e-08	0.564093	0.0162768	3.17718	5.18335e-09	0.391596	0.07305	3.00468	9.51259e-09	No	No	No
P22102	GART	Trifunctional purine biosynthetic protein adenosine-3	0.673976	0.18412	2.64464	1.39402e-06	-0.962463	0.00872537	1.0082	0.0089597	-1.47306	0.000356884	0.497597	0.175868	No	No	No
P22234	PAICS	Multifunctional protein ADE2	0.483791	0.341382	0.700463	0.0334531	0.0930922	0.778244	0.309764	0.352711	-0.116587	0.708362	0.100085	0.783326	No	No	No
P22314	UBA1	Ubiquitin-like modifier-activating enzyme 1	0.333965	0.439931	0.97156	0.00121415	-0.36582	0.15177	0.271776	0.310121	-0.533925	0.0378461	0.10367	0.722579	No	No	No
P22392	NME2	Nucleoside diphosphate kinase B	0.848946	0.181151	0.479446	0.24681	0.286952	0.499466	-0.0825479	0.860386	0.283115	0.488148	-0.0863851	0.863801	No	No	No
P22626	HNRNPA2B1	Heterogeneous nuclear ribonucleoproteins A2/B1	-0.481139	0.45219	1.7589	0.000222568	-0.553199	0.14235	1.68684	0.00048274	-0.00602842	0.985836	2.23401	4.88077e-05	No	No	No
P22670	RFX1	MHC class II regulatory factor RFX1	-0.218219	0.651355	2.35521	1.63179e-05	-1.31763	0.000131159	1.25579	0.00363711	-1.81016	7.34707e-06	0.763268	0.0551311	No	No	No
P22681	CBL	E3 ubiquitin-protein ligase CBL	0.219717	0.835142	1.81182	0.000833305	-0.697603	0.125608	0.894505	0.0657775	-1.23665	0.0098454	0.35546	0.483017	No	No	No
P22694	PRKACB	cAMP-dependent protein kinase catalytic subunit beta	-0.134351	0.872987	2.50472	0.000155101	-1.62767	0.000294615	1.01141	0.0566969	-2.06051	3.39879e-05	0.57856	0.27768	No	No	No
P22695	UQCRC2	Cytochrome b-c1 complex subunit 2, mitochondrial	0.688341	0.361535	0.928521	0.0508027	0.197264	0.678222	0.437444	0.370613	-0.218269	0.629121	0.0219113	0.970887	No	No	No
P23193	TCEA1	Transcription elongation factor A protein 1	0.31721	0.684541	Inf	0	-1.02932	0.0237989	Inf	0	-0.999199	0.0403637	Inf	0	No	No	No
P23246	SFPQ	Splicing factor, proline- and glutamine-rich	-0.514629	0.13626	2.61836	3.5722e-08	-0.283311	0.223228	2.84968	2.72802e-08	-0.0324513	0.891349	3.10054	1.29241e-08	No	No	No
P23258	TUBG1	Tubulin gamma-1 chain	0.478713	0.115002	-0.625763	0.00649879	0.777007	0.00154657	-0.327469	0.137028	0.660099	0.00386944	-0.444377	0.0549593	No	No	No
P23284	PPIB	Peptidyl-prolyl cis-trans isomerase B	0.15397	0.744878	0.132602	0.530121	0.0830453	0.708938	0.0616772	0.798317	-0.247587	0.237875	-0.268955	0.255837	No	No	No
P23368	ME2	NAD-dependent malic enzyme, mitochondrial	0.0263744	0.985554	1.196	0.0121361	0.0753592	0.880154	1.24499	0.0182359	-0.317394	0.453395	0.852236	0.0790485	No	No	No
P23381	WARS	Tryptophan--tRNA ligase, cytoplasmic	0.923823	0.0212983	4.17679	1.11963e-09	-0.789968	0.00702818	2.463	4.94453e-07	-1.59401	2.34769e-05	1.65895	3.09437e-05	No	No	No
P23396	RPS3	40S ribosomal protein S3	0.0883046	0.8944	-0.316796	0.21692	0.356841	0.170259	-0.0482594	0.867853	0.428679	0.0942748	0.023579	0.944086	No	No	No
P23443	RPS6KB1	Ribosomal protein S6 kinase beta-1	0.197482	0.536423	2.98748	1.00906e-07	-0.906213	0.000208119	1.88378	1.24832e-05	-1.40473	4.5316e-06	1.38526	0.000217986	No	No	No
P23526	AHCY	Adenosylhomocysteinase	0.0325454	0.968238	1.87491	1.37485e-05	-0.360351	0.2251	1.48201	0.000202615	-0.925266	0.00446594	0.917096	0.00896257	No	No	No
P23588	EIF4B	Eukaryotic translation initiation factor 4B	0.802342	0.0228315	7.15866	3.77048e-10	0.686321	0.00736739	7.04264	8.97732e-10	-0.90515	0.00102752	5.45117	8.60679e-09	No	No	No
P23786	CPT2	Carnitine O-palmitoyltransferase 2, mitochondrial	-0.326271	0.846064	-0.592042	0.35699	-0.515633	0.470694	-0.781404	0.260362	-1.23549	0.0734528	-1.50126	0.0406954	No	No	No
P23921	RRM1	Ribonucleoside-diphosphate reductase large subunit	0.713339	0.151798	1.61355	0.000166178	-0.373856	0.259823	0.526352	0.135736	-0.813584	0.0182398	0.0866246	0.826012	No	No	No
P24468	NR2F2	COUP transcription factor 2	-0.384547	0.531091	1.33885	0.000966816	-0.818989	0.0224903	0.904405	0.0176189	-0.88476	0.0131394	0.838635	0.0293352	No	No	No
P24534	EEF1B2	Elongation factor 1-beta	0.67957	0.520535	4.42138	2.33602e-06	-1.89108	0.00443632	1.85073	0.00689183	-2.43415	0.000587144	1.30766	0.0477989	No	No	No
P24539	ATP5PB	ATP synthase F(0) complex subunit B1, mitochondrial	0.120415	0.904614	0.677886	0.0832236	-0.0998893	0.806426	0.457582	0.259925	-0.33492	0.371814	0.222551	0.61087	No	No	No
P24752	ACAT1	Acetyl-CoA acetyltransferase, mitochondrial	0.495143	0.534929	0.697669	0.114888	0.117157	0.801911	0.319683	0.497484	-0.198095	0.646765	0.00443106	0.994019	No	No	No
P24928	POLR2A	DNA-directed RNA polymerase II subunit RPB1	-0.101645	0.902698	2.94718	2.55111e-07	-1.21471	0.00130729	1.83411	5.30352e-05	-2.02007	1.41411e-05	1.02875	0.00659828	No	No	No
P24941	CDK2	Cyclin-dependent kinase 2	0.0327301	0.966945	1.75332	1.99701e-05	-0.772609	0.0130549	0.94798	0.00507688	-1.11519	0.000970822	0.605404	0.0598059	No	No	No
P25054	APC	Adenomatous polyposis coli protein	0.255929	0.509193	-0.399726	0.109327	-0.701006	0.00475515	-1.35666	0.000110874	-1.84544	1.67188e-06	-2.50109	4.12288e-07	No	No	No
P25098	GRK2	Beta-adrenergic receptor kinase 1	0.0646214	0.942599	3.36575	3.26226e-07	-1.04689	0.00346466	2.25423	2.76857e-05	-2.19272	8.02724e-06	1.1084	0.00849108	No	No	No
P25205	MCM3	DNA replication licensing factor MCM3	0.201528	0.772962	1.77345	3.07319e-05	-0.53014	0.0878383	1.04178	0.00391573	-0.701936	0.0249452	0.869984	0.0141586	No	No	No
P25398	RPS12	40S ribosomal protein S12	0.576518	0.098861	0.660648	0.0107514	-0.0254257	0.919763	0.0587044	0.824347	-0.0333299	0.891168	0.0508002	0.857952	No	No	No
P25440	BRD2	Bromodomain-containing protein 2	-0.308623	0.761759	2.43215	0.00287341	-2.70761	0.000532899	0.0331599	0.96785	-0.973569	0.0398275	1.7672	0.0250687	No	No	No
P25490	YY1	Transcriptional repressor protein YY1	-0.111297	0.85594	Inf	0	-1.15528	0.000478448	Inf	0	-1.32357	0.000128024	Inf	0	No	No	No
P25685	DNAJB1	DnaJ homolog subfamily B member 1	-0.11447	0.800906	3.86371	1.21038e-10	-2.6916	2.0813e-08	1.28658	1.42498e-05	-3.09974	4.65355e-09	0.878448	0.000558228	No	No	No
P25705	ATP5F1A	ATP synthase subunit alpha, mitochondrial	0.448777	0.439931	0.368363	0.273062	0.741349	0.0368016	0.660936	0.0716332	0.544697	0.105033	0.464284	0.214401	No	No	No
P25786	PSMA1	Proteasome subunit alpha type-1	1.22452	0.0317152	0.765052	0.054542	0.325906	0.403036	-0.133561	0.755764	0.402175	0.284067	-0.0572918	0.903896	No	No	No
P25788	PSMA3	Proteasome subunit alpha type-3	0.813447	0.0834499	0.728321	0.030223	-0.210883	0.515288	-0.296009	0.383198	-0.0304824	0.925509	-0.115609	0.754242	No	No	No
P25789	PSMA4	Proteasome subunit alpha type-4	1.34869	0.174909	0.892988	0.139482	0.144209	0.834021	-0.311495	0.634404	-0.541662	0.392232	-0.997366	0.132909	No	No	No
P26038	MSN	Moesin	0.402548	0.114304	1.34041	1.76415e-06	0.177779	0.306777	1.11564	1.98924e-05	-0.214168	0.206146	0.723695	0.00113149	No	No	No
P26196	DDX6	Probable ATP-dependent RNA helicase DDX6	0.141177	0.904614	2.05208	0.00030292	-0.265151	0.563194	1.64575	0.00253869	-0.962686	0.0361227	0.948218	0.0599387	No	No	No
P26358	DNMT1	DNA (cytosine-5)-methyltransferase 1	-0.016542	0.985554	1.73529	1.1225e-05	-0.448174	0.10145	1.30366	0.000265609	-0.641946	0.0210232	1.10989	0.00122145	No	No	No
P26368	U2AF2	Splicing factor U2AF 65 kDa subunit	0.251445	0.816523	3.08188	8.158e-06	-0.615742	0.186161	2.2147	0.000296442	-0.361843	0.422674	2.4686	0.000142825	No	No	No
P26583	HMGB2	High mobility group protein B2	0.0877984	0.913595	2.55855	7.13984e-07	-0.0884871	0.782195	2.38226	2.76142e-06	-0.349865	0.236282	2.12089	1.02256e-05	No	No	No
P26599	PTBP1	Polypyrimidine tract-binding protein 1	-0.1774	0.86718	1.02472	0.0209178	-0.372744	0.37554	0.829372	0.0655397	-0.331218	0.414526	0.870898	0.0610032	No	No	No
P26639	TARS1	Threonine--tRNA ligase 1, cytoplasmic	-0.249806	0.797655	2.01345	0.000181704	-0.849025	0.0493601	1.41423	0.00419434	-1.1859	0.00814566	1.07736	0.0241463	No	No	No
P26640	VARS	Valine--tRNA ligase	-0.280849	0.678679	1.77458	6.03912e-05	-0.583197	0.0807401	1.47223	0.000492464	-0.909194	0.00919098	1.14624	0.00399947	No	No	No
P26641	EEF1G	Elongation factor 1-gamma	-0.335732	0.641586	1.87954	9.57588e-05	-1.09303	0.00673989	1.12224	0.00770993	-1.4121	0.000949439	0.80317	0.0488862	No	No	No
P27105	STOM	Erythrocyte band 7 integral membrane protein	0.0405841	0.969996	1.68734	0.00160905	0.12135	0.76999	1.76811	0.00164155	-0.263312	0.495389	1.38345	0.00977679	No	No	No
P27348	YWHAQ	14-3-3 protein theta	0.0346333	0.962018	3.03716	1.2776e-08	-1.29694	9.75886e-05	1.70558	8.61567e-06	-1.86904	2.6704e-06	1.13349	0.000462882	No	No	No
P27361	MAPK3	Mitogen-activated protein kinase 3	-0.10952	0.920898	1.94719	0.000182048	-0.811407	0.051695	1.24531	0.00777426	-1.03495	0.0145425	1.02177	0.0265873	No	No	No
P27448	MARK3	MAP/microtubule affinity-regulating kinase 3	-0.104576	0.807624	1.83663	6.6865e-07	-0.186192	0.306166	1.75501	1.9554e-06	-0.702157	0.00113705	1.23904	6.27387e-05	No	No	No
P27540	ARNT	Aryl hydrocarbon receptor nuclear translocator	-0.238383	0.787953	Inf	0	-1.78507	0.00259349	Inf	0	-2.21398	0.000129575	Inf	0	No	No	No
P27635	RPL10	60S ribosomal protein L10	0.145888	0.860143	2.28125	6.40779e-06	0.816665	0.0214938	2.95203	8.61141e-07	0.62935	0.0609392	2.76471	1.9051e-06	No	No	No
P27694	RPA1	Replication protein A 70 kDa DNA-binding subunit	-0.250982	0.620814	2.65644	1.01635e-07	-1.47915	5.75371e-05	1.42826	8.82742e-05	-1.46455	4.38763e-05	1.44287	0.000101568	No	No	No
P27695	APEX1	DNA-(apurinic or apyrimidinic site) lyase	0.00665023	0.995236	0.753423	0.0181454	-0.0694682	0.825596	0.677304	0.0384668	-0.198072	0.495389	0.548701	0.0956618	No	No	No
P27708	CAD	CAD protein	0.00354297	0.997407	2.20741	1.73113e-05	-0.890622	0.0193382	1.31325	0.00239616	-1.44549	0.00069266	0.75838	0.0576409	No	No	No
P27816	MAP4	Microtubule-associated protein 4	0.855047	0.0163797	6.21468	8.60743e-12	0.0865803	0.717416	5.44621	4.3541e-11	-1.99729	8.84769e-07	3.36234	5.42938e-09	No	No	No
P27824	CANX	Calnexin	-0.183871	0.576612	1.67519	2.14256e-07	-0.54207	0.00598093	1.31699	4.69943e-06	-0.931968	7.74078e-05	0.927094	0.000165343	No	No	No
P28074	PSMB5	Proteasome subunit beta type-5	0.392208	0.48898	-0.471286	0.143512	0.404477	0.210113	-0.459017	0.178474	0.511533	0.107028	-0.351961	0.321186	No	No	No
P28161	GSTM2	Glutathione S-transferase Mu 2	0.260873	0.72935	0.284003	0.40285	0.154679	0.663966	0.177808	0.636935	0.0405815	0.909798	0.0637112	0.880802	No	No	No
P28288	ABCD3	ATP-binding cassette sub-family D member 3	0.0553047	0.962018	1.60146	0.000699557	-0.441963	0.25669	1.10419	0.0126459	-0.759705	0.0524927	0.786447	0.0693354	No	No	No
P28290	ITPRID2	Protein ITPRID2	0.412576	0.788828	Inf	0	-1.16724	0.170602	Inf	0	#NAME?	0	NA	NA	No	No	No
P28340	POLD1	DNA polymerase delta catalytic subunit	-0.0892268	0.944888	2.03346	0.0002711	-1.25328	0.0094307	0.869404	0.0682552	-1.26802	0.00760316	0.854662	0.0811304	No	No	No
P28370	SMARCA1	Probable global transcription activator SNF2L1	-0.153771	0.780759	2.43265	1.07141e-07	-0.499237	0.0450474	2.08718	9.96061e-07	-0.837261	0.0021072	1.74916	6.75075e-06	No	No	No
P28482	MAPK1	Mitogen-activated protein kinase 1	-0.0613372	0.954738	1.59947	0.000398322	-0.656345	0.0771847	1.00446	0.014621	-1.03005	0.00818619	0.630757	0.115102	No	No	No
P28838	LAP3	Cytosol aminopeptidase	1.13476	0.0446966	0.848598	0.0349092	0.528012	0.172128	0.241852	0.558813	0.240611	0.522156	-0.0455492	0.924689	No	No	No
P29083	GTF2E1	General transcription factor IIE subunit 1	-0.245011	0.678679	3.58324	8.23134e-08	-2.5677	1.48429e-06	1.26055	0.00177287	-1.1385	0.000901919	2.68975	2.82302e-06	No	No	No
P29084	GTF2E2	Transcription initiation factor IIE subunit beta	-0.333436	0.360021	Inf	0	-1.41006	4.07158e-05	Inf	0	-0.332405	0.127682	Inf	0	No	No	No
P29144	TPP2	Tripeptidyl-peptidase 2	0.523017	0.496313	Inf	0	-1.12971	0.0500695	Inf	0	-2.93208	0.000376807	Inf	0	No	No	No
P29353	SHC1	SHC-transforming protein 1	0.626663	0.0136575	Inf	0	-0.809696	0.000228179	Inf	0	-2.24743	1.34504e-07	Inf	0	No	No	No
P29372	MPG	DNA-3-methyladenine glycosylase	-0.148369	0.813642	2.59132	1.71113e-07	-0.0879019	0.753006	2.65179	2.47927e-07	-0.359624	0.168309	2.38006	8.78581e-07	No	No	No
P29375	KDM5A	Lysine-specific demethylase 5A	0.263195	0.813642	Inf	0	-0.0263313	0.955056	Inf	0	-0.476906	0.359444	Inf	0	No	No	No
P29401	TKT	Transketolase	0.443701	0.427511	1.79443	5.78137e-05	-0.469165	0.156737	0.881561	0.0172954	-0.779452	0.0217055	0.571274	0.115102	No	No	No
P29558	RBMS1	RNA-binding motif, single-stranded-interacting protein 1	-0.826912	0.077017	Inf	0	-0.468309	0.10796	Inf	0	-1.10681	0.00147654	Inf	0	No	No	No
P29590	PML	Protein PML	-0.296113	0.117631	Inf	0	-2.03539	2.06243e-05	Inf	0	-2.25622	2.19219e-06	Inf	0	No	No	No
P29692	EEF1D	Elongation factor 1-delta	0.574854	0.303728	3.12065	2.18105e-06	-1.31351	0.00170683	1.23229	0.00778567	-2.01387	4.60256e-05	0.531927	0.221807	No	No	No
P29966	MARCKS	Myristoylated alanine-rich C-kinase substrate	0.883777	0.0812194	2.2541	9.28371e-06	-0.531802	0.12592	0.838525	0.0276382	-0.559546	0.0992461	0.810781	0.03665	No	No	No
P29992	GNA11	Guanine nucleotide-binding protein subunit alpha-11	-0.0364332	0.969996	-0.048826	0.887972	-0.222303	0.538859	-0.234696	0.541667	-0.369469	0.285839	-0.381862	0.331729	No	No	No
P30041	PRDX6	Peroxiredoxin-6	0.0612654	0.953355	2.46537	5.79884e-06	-0.881967	0.0205935	1.52214	0.000793694	-1.26203	0.00196007	1.14208	0.0074683	No	No	No
P30044	PRDX5	Peroxiredoxin-5, mitochondrial	-0.527899	0.771134	-1.16836	0.0756178	-0.042291	0.960829	-0.682748	0.320568	-0.323559	0.692722	-0.964016	0.19272	No	No	No
P30048	PRDX3	Thioredoxin-dependent peroxide reductase, mitochondrial	0.432145	0.678679	1.5065	0.00686259	-0.670512	0.184982	0.403839	0.451467	-1.1089	0.0309527	-0.0345466	0.958159	No	No	No
P30050	RPL12	60S ribosomal protein L12	-0.155749	0.777076	0.872059	0.00178952	0.368201	0.128212	1.39601	4.96995e-05	0.0268882	0.913356	1.0547	0.00071307	No	No	No
P30086	PEBP1	Phosphatidylethanolamine-binding protein 1	1.25256	0.339186	2.25907	0.00409098	-0.0758682	0.931875	0.93064	0.209501	-0.283586	0.733268	0.722922	0.349605	No	No	No
P30101	PDIA3	Protein disulfide-isomerase A3	0.426614	0.520564	2.88538	1.58775e-06	-1.90769	0.000128306	0.551075	0.160772	-1.91615	8.98413e-05	0.542615	0.18164	No	No	No
P30153	PPP2R1A	Serine/threonine-protein phosphatase 2A 65 kDa regulatory subunit A alpha isoform	0.273104	0.659305	1.3775	0.000327084	-0.33922	0.267278	0.765179	0.0246402	-0.795147	0.0134491	0.309252	0.36076	No	No	No
P30260	CDC27	Cell division cycle protein 27 homolog	-0.123574	0.896128	3.10088	7.26306e-07	-0.416803	0.258644	2.80766	3.7051e-06	-0.990784	0.0111521	2.23367	4.28342e-05	No	No	No
P30307	CDC25C	M-phase inducer phosphatase 3	0.92085	0.169855	Inf	0	-0.45491	0.328906	Inf	0	-1.09453	0.0265947	Inf	0	No	No	No
P30414	NKTR	NK-tumor recognition protein	0.351543	0.821615	Inf	0	#NAME?	0	NA	NA	#NAME?	0	NA	NA	No	No	No
P30519	HMOX2	Heme oxygenase 2	-0.0651307	0.933745	1.99667	3.62691e-06	-0.364775	0.191114	1.69703	3.21183e-05	-0.735829	0.0121285	1.32597	0.000372678	No	No	No
P30520	ADSS2	Adenylosuccinate synthetase isozyme 2	0.461944	0.581029	0.658968	0.141478	-0.0849995	0.857094	0.112025	0.821993	-0.211562	0.630058	-0.0145377	0.979289	No	No	No
P30536	TSPO	Translocator protein	-0.273835	0.818617	-0.156471	0.75763	-0.158727	0.769714	-0.0413625	0.943513	-0.388157	0.439767	-0.270793	0.644645	No	No	No
P30566	ADSL	Adenylosuccinate lyase	-0.102689	0.921445	0.948446	0.0197221	-0.552698	0.150467	0.498437	0.21608	-0.843201	0.0304785	0.207935	0.631408	No	No	No
P30622	CLIP1	CAP-Gly domain-containing linker protein 1	0.906761	0.0946075	Inf	0	-1.45377	0.00638724	Inf	0	#NAME?	0	NA	NA	No	No	No
P30876	POLR2B	DNA-directed RNA polymerase II subunit RPB2	-0.240616	0.774152	1.40471	0.00117012	-0.736926	0.0501648	0.908401	0.0251096	-0.959348	0.012577	0.685979	0.0887636	No	No	No
P31025	LCN1	Lipocalin-1	-1.05974	0.789424	-0.0807272	0.946501	-0.925556	0.596687	0.0534621	0.970259	0.352816	0.838394	1.33183	0.345305	No	No	No
P31040	SDHA	Succinate dehydrogenase [ubiquinone] flavoprotein subunit, mitochondrial	0.345136	0.816523	0.679629	0.302548	-0.305175	0.660835	0.0293173	0.970744	-0.811986	0.222766	-0.477493	0.54787	No	No	No
P31150	GDI1	Rab GDP dissociation inhibitor alpha	0.339252	0.618128	2.57586	2.88663e-06	-0.734464	0.0434896	1.50214	0.000736022	-1.2433	0.00184895	0.993305	0.0147791	No	No	No
P31153	MAT2A	S-adenosylmethionine synthase isoform type-2	0.13264	0.89912	1.46706	0.00179075	-0.453227	0.260252	0.881196	0.0449178	-0.58306	0.139482	0.751363	0.0912675	No	No	No
P31350	RRM2	Ribonucleoside-diphosphate reductase subunit M2	0.287876	0.743031	2.85114	4.04304e-06	-1.08644	0.0122684	1.47683	0.0023327	-1.71664	0.000436795	0.846629	0.0584027	No	No	No
P31930	UQCRC1	Cytochrome b-c1 complex subunit 1, mitochondrial	0.369688	0.673095	0.514489	0.221705	-0.199657	0.647523	-0.0548554	0.906965	-0.336721	0.415233	-0.191919	0.693236	No	No	No
P31942	HNRNPH3	Heterogeneous nuclear ribonucleoprotein H3	-0.621648	0.557815	1.26987	0.0349893	-2.7056	0.000272385	-0.814078	0.182414	-2.00021	0.00216534	-0.108695	0.877739	No	No	No
P31943	HNRNPH1	Heterogeneous nuclear ribonucleoprotein H	-0.252707	0.785704	1.63782	0.000747085	-1.19395	0.00712468	0.696577	0.104249	-0.807522	0.0462511	1.083	0.019256	No	No	No
P31946	YWHAB	14-3-3 protein beta/alpha	0.178027	0.771717	2.40091	3.73229e-07	-0.898822	0.0032769	1.32407	0.00022009	-1.32862	0.000128334	0.894265	0.00548852	No	No	No
P31948	STIP1	Stress-induced-phosphoprotein 1	0.467279	0.307592	3.30353	2.78657e-08	-1.73797	3.17314e-05	1.09829	0.00173719	-2.19653	2.64797e-06	0.639722	0.0463777	No	No	No
P31949	S100A11	Protein S100-A11	-0.456604	0.934078	-0.49596	0.78046	#NAME?	0	#NAME?	0	1.73955	0.489092	1.7002	0.527971	No	No	No
P32119	PRDX2	Peroxiredoxin-2	0.255863	0.872987	-0.0803179	0.908605	-0.945281	0.356471	-1.28146	0.243136	-1.72225	0.0419145	-2.05843	0.04167	No	No	No
P32121	ARRB2	Beta-arrestin-2	0.0962768	0.765008	1.95657	3.18838e-08	-0.350622	0.0209342	1.50967	7.77628e-07	-0.969203	1.08932e-05	0.891092	0.000129068	No	No	No
P32189	GK	Glycerol kinase	-0.269706	0.789618	2.01138	0.000279175	-1.37962	0.00505185	0.901472	0.057906	-2.28999	8.29713e-05	-0.008903	0.987543	No	No	No
P32322	PYCR1	Pyrroline-5-carboxylate reductase 1, mitochondrial	0.882339	0.399428	1.00047	0.112675	0.131792	0.842417	0.249919	0.718117	-0.464497	0.445704	-0.346369	0.626433	No	No	No
P32780	GTF2H1	General transcription factor IIH subunit 1	0.573634	0.419766	0.156426	0.705164	0.29114	0.495127	-0.126067	0.789721	0.316731	0.438745	-0.100476	0.840106	No	No	No
P32969	RPL9P8	60S ribosomal protein L9	0.319602	0.676602	0.333174	0.358753	0.269459	0.471924	0.283031	0.47304	0.185769	0.608064	0.19934	0.63467	No	No	No
P33121	ACSL1	Long-chain-fatty-acid--CoA ligase 1	-0.272124	0.813642	1.61951	0.00354869	-1.22703	0.0186791	0.664602	0.199713	-1.42955	0.00679268	0.462085	0.395748	No	No	No
P33176	KIF5B	Kinesin-1 heavy chain	0.369251	0.288448	3.89815	3.56481e-10	-0.8273	0.00151223	2.7016	2.7034e-08	-1.35102	1.95091e-05	2.17789	2.95494e-07	No	No	No
P33240	CSTF2	Cleavage stimulation factor subunit 2	-0.229935	0.749753	3.69969	3.38027e-08	-2.6054	2.57923e-06	1.32422	0.00114217	-2.36687	4.4973e-06	1.56276	0.000364557	No	No	No
P33316	DUT	Deoxyuridine 5'-triphosphate nucleotidohydrolase, mitochondrial	0.691464	0.419279	2.29273	0.000669711	#NAME?	0	#NAME?	0	-1.33763	0.0216132	0.263637	0.664006	No	No	No
P33897	ABCD1	ATP-binding cassette sub-family D member 1	-0.107843	0.893538	1.99983	5.44258e-05	-1.25173	0.00108875	0.855944	0.0299344	-1.46414	0.000256682	0.643529	0.100768	No	No	No
P33981	TTK	Dual specificity protein kinase TTK	0.368673	0.669456	3.86354	2.88109e-07	-0.864859	0.0468388	2.63001	2.53729e-05	-1.76891	0.000502553	1.72596	0.00125422	No	No	No
P33991	MCM4	DNA replication licensing factor MCM4	-0.0759669	0.819941	2.57729	3.52586e-10	-1.76639	5.41608e-08	0.886872	3.17741e-05	-1.64826	7.56747e-08	1.005	1.11571e-05	No	No	No
P33992	MCM5	DNA replication licensing factor MCM5	0.0677712	0.950875	1.68508	0.000355232	-0.115894	0.76999	1.50141	0.00133235	-0.325229	0.376501	1.29208	0.00470576	No	No	No
P33993	MCM7	DNA replication licensing factor MCM7	0.0399941	0.961365	1.80987	9.23558e-06	-0.672899	0.0213651	1.09698	0.00132009	-0.916701	0.00290251	0.853175	0.00887751	No	No	No
P34897	SHMT2	Serine hydroxymethyltransferase, mitochondrial	0.306304	0.629387	-0.526784	0.106718	0.575783	0.0814726	-0.257305	0.455427	0.527409	0.0991818	-0.305679	0.395748	No	No	No
P34932	HSPA4	Heat shock 70 kDa protein 4	0.792985	0.0227083	2.324	1.12846e-07	-0.797544	0.00269907	0.73347	0.00636998	-1.20792	8.11772e-05	0.323096	0.202282	No	No	No
P34949	MPI	Mannose-6-phosphate isomerase	0.430156	0.61364	Inf	0	-0.880265	0.0570747	Inf	0	-1.68429	0.00277827	Inf	0	No	No	No
P35221	CTNNA1	Catenin alpha-1	0.0469044	0.940496	0.990297	0.000273978	0.0113302	0.960137	0.954722	0.000562587	-0.297191	0.158567	0.646201	0.0106861	No	No	No
P35222	CTNNB1	Catenin beta-1	-0.0212911	0.988813	1.4066	0.00798571	-0.58649	0.223566	0.841401	0.101944	-0.8303	0.0824919	0.597591	0.258141	No	No	No
P35232	PHB	Prohibitin	0.565408	0.334135	-0.111592	0.754176	0.460102	0.205478	-0.216898	0.577018	0.416419	0.237261	-0.260581	0.524455	No	No	No
P35237	SERPINB6	Serpin B6	0.332064	0.786268	0.422071	0.415227	-0.0139505	0.978962	0.0760568	0.898112	-0.0897695	0.867155	0.00023783	0.999613	No	No	No
P35240	NF2	Merlin	-0.218329	0.780759	1.98493	0.00122523	-1.35471	0.00137625	0.848552	0.113695	-1.96732	6.37205e-05	0.235938	0.678964	No	No	No
P35241	RDX	Radixin	0.811161	0.0890161	2.81042	5.53347e-07	-0.320603	0.326071	1.67866	0.000149483	-0.95399	0.00660722	1.04527	0.00703464	No	No	No
P35249	RFC4	Replication factor C subunit 4	0.118675	0.844584	1.79116	4.23837e-06	-0.856506	0.00309955	0.815984	0.00576525	-0.794168	0.00426508	0.878322	0.00425087	No	No	No
P35250	RFC2	Replication factor C subunit 2	0.25742	0.568651	-0.31506	0.193159	0.453926	0.0690545	-0.118554	0.655953	0.219153	0.355532	-0.353327	0.186387	No	No	No
P35251	RFC1	Replication factor C subunit 1	-0.253692	0.598582	2.58486	9.94232e-08	-1.62895	1.84724e-05	1.2096	0.000297397	-1.55291	1.97635e-05	1.28564	0.000221793	No	No	No
P35268	RPL22	60S ribosomal protein L22	0.0187636	0.973463	2.64628	5.56329e-09	0.564777	0.0086152	3.19229	1.72651e-09	0.585356	0.00596208	3.21287	1.61189e-09	No	No	No
P35269	GTF2F1	General transcription factor IIF subunit 1	-0.364291	0.309608	Inf	0	-2.30442	2.47549e-06	Inf	0	-0.519129	0.0261026	Inf	0	No	No	No
P35270	SPR	Sepiapterin reductase	0.257955	0.861455	-0.766965	0.163993	0.236147	0.70198	-0.788773	0.178474	0.225817	0.701733	-0.799103	0.187636	No	No	No
P35453	HOXD13	Homeobox protein Hox-D13	-0.677338	0.168929	4.69204	4.00891e-07	-2.26005	1.79488e-05	3.10932	3.02028e-05	-1.48302	0.000360269	3.88636	4.88381e-06	No	No	No
P35573	AGL	Glycogen debranching enzyme	-0.190329	0.803802	2.55314	1.47628e-06	-1.00576	0.00564254	1.73771	0.000111001	-1.55938	0.000172683	1.18409	0.00307246	No	No	No
P35579	MYH9	Myosin-9	0.300607	0.624844	2.02583	1.12543e-05	-0.233977	0.463313	1.49125	0.00031571	-0.581192	0.0647611	1.14403	0.00307304	No	No	No
P35580	MYH10	Myosin-10	0.0554631	0.960651	1.77414	0.000192912	-0.251751	0.503191	1.46692	0.00138261	-0.565898	0.120616	1.15277	0.00864941	No	No	No
P35606	COPB2	Coatomer subunit beta'	0.161541	0.728344	2.99264	3.87796e-09	-0.80903	0.00144033	2.02207	4.12802e-07	-1.41226	1.0232e-05	1.41884	1.73201e-05	No	No	No
P35611	ADD1	Alpha-adducin	0.246012	0.637209	3.41292	8.83751e-09	-1.70406	1.81924e-05	1.46285	8.01069e-05	-1.9714	3.45506e-06	1.1955	0.00057639	No	No	No
P35612	ADD2	Beta-adducin	0.240607	0.439931	2.24636	9.83275e-08	-1.48727	3.27921e-06	0.518485	0.0253958	-1.41117	3.79886e-06	0.594583	0.0145061	No	No	No
P35613	BSG	Basigin	-0.356996	0.598183	1.37176	0.0011705	-0.739606	0.0450706	0.989146	0.0141933	-0.988195	0.00927472	0.740557	0.0620263	No	No	No
P35637	FUS	RNA-binding protein FUS	-0.413602	0.373973	3.54541	1.13936e-08	0.378082	0.181635	4.33709	2.89556e-09	0.419925	0.128553	4.37893	2.60447e-09	No	No	No
P35658	NUP214	Nuclear pore complex protein Nup214	-0.0951055	0.835142	4.78185	1.87474e-11	-2.97353	9.70111e-09	1.90343	2.96255e-07	-3.26641	3.53797e-09	1.61055	1.91059e-06	No	No	No
P35659	DEK	Protein DEK	0.187478	0.767915	1.01402	0.00181299	-0.028319	0.92385	0.798221	0.0119805	-0.0483744	0.864503	0.778166	0.0160994	No	No	No
P35998	PSMC2	26S proteasome regulatory subunit 7	0.533166	0.23179	2.88714	1.25968e-07	-1.69947	4.27301e-05	0.654504	0.039382	-2.2909	1.97369e-06	0.0630715	0.85498	No	No	No
P36404	ARL2	ADP-ribosylation factor-like protein 2	1.69046	0.439931	2.02803	0.161063	3.06254	0.061781	3.4001	0.064488	2.88345	0.0435591	3.22102	0.063383	No	No	No
P36507	MAP2K2	Dual specificity mitogen-activated protein kinase kinase 2	0.821124	0.0912747	2.78736	7.31704e-07	-0.390608	0.238863	1.57563	0.000310592	-1.0568	0.00385907	0.909441	0.0176879	No	No	No
P36542	ATP5F1C	ATP synthase subunit gamma, mitochondrial	0.0543702	0.936875	1.88511	1.4073e-06	0.25083	0.294431	2.08157	9.72722e-07	0.0568972	0.813969	1.88764	2.94913e-06	No	No	No
P36776	LONP1	Lon protease homolog, mitochondrial	0.293276	0.684541	0.961993	0.0108747	-0.125937	0.726035	0.542781	0.140731	-0.603576	0.0801407	0.0651412	0.878119	No	No	No
P36871	PGM1	Phosphoglucomutase-1	-0.0868631	0.895092	0.825803	0.00423052	-0.160402	0.53749	0.752265	0.0103558	-0.348309	0.163657	0.564357	0.0492724	No	No	No
P36873	PPP1CC	Serine/threonine-protein phosphatase PP1-gamma catalytic subunit	0.339146	0.5137	1.25807	0.000461419	-0.540112	0.0697602	0.378813	0.217422	-0.622039	0.0355481	0.296886	0.35668	No	No	No
P36915	GNL1	Guanine nucleotide-binding protein-like 1	-0.00419172	0.995896	3.34402	8.23134e-08	-0.00594924	0.982472	3.34226	1.49899e-07	-0.355249	0.172511	2.99296	5.1115e-07	No	No	No
P37108	SRP14	Signal recognition particle 14 kDa protein	-0.0475594	0.926114	1.78293	1.69796e-07	0.170512	0.356945	2.001	9.50886e-08	0.0112549	0.95229	1.84175	2.6324e-07	No	No	No
P37198	NUP62	Nuclear pore glycoprotein p62	-0.18405	0.727998	1.80638	0.00154999	-3.04555	0.000258255	-1.05512	0.0521309	-2.97204	0.000218132	-0.981602	0.0733834	No	No	No
P37268	FDFT1	Squalene synthase	-0.293074	0.51946	1.72271	6.58744e-06	-0.73572	0.00825418	1.28007	0.000183388	-1.18244	0.000218936	0.833348	0.00614189	No	No	No
P37275	ZEB1	Zinc finger E-box-binding homeobox 1	-0.461466	0.18412	Inf	0	#NAME?	0	NA	NA	#NAME?	0	NA	NA	No	No	No
P37837	TALDO1	Transaldolase	0.0420883	0.936588	1.63947	4.15044e-07	-0.521439	0.00964345	1.07595	4.99896e-05	-0.913424	0.000131	0.683962	0.00271345	No	No	No
P37840	SNCA	Alpha-synuclein	0.960181	0.0232297	Inf	0	-1.64164	6.25912e-05	Inf	0	-2.45874	1.61268e-06	Inf	0	No	No	No
P38117	ETFB	Electron transfer flavoprotein subunit beta	0.584199	0.103358	0.885772	0.00184167	0.199171	0.417699	0.500743	0.0582358	-0.0648456	0.792102	0.236726	0.382917	No	No	No
P38159	RBMX	RNA-binding motif protein, X chromosome	0.0161802	0.981922	2.48705	5.65861e-08	0.686905	0.00702818	3.15778	9.02069e-09	0.885737	0.00101799	3.35661	5.25783e-09	No	No	No
P38398	BRCA1	Breast cancer type 1 susceptibility protein	-0.0791182	0.869225	Inf	0	-2.15072	3.3737e-07	Inf	0	-1.9302	5.61681e-07	Inf	0	No	No	No
P38432	COIL	Coilin	-0.841735	0.0647474	2.19972	4.19877e-06	-1.49353	0.000223465	1.54792	0.000204162	-1.57524	0.000105609	1.46622	0.000405445	No	No	No
P38606	ATP6V1A	V-type proton ATPase catalytic subunit A	0.75227	0.0270387	3.19857	3.89467e-09	-1.59624	8.91723e-06	0.850061	0.00219875	-2.2535	2.60958e-07	0.192806	0.452143	No	No	No
P38646	HSPA9	Stress-70 protein, mitochondrial	0.720082	0.106128	0.859992	0.00972883	0.131616	0.674901	0.271526	0.401802	-0.318873	0.280917	-0.178963	0.603947	No	No	No
P38919	EIF4A3	Eukaryotic initiation factor 4A-III	0.276813	0.490497	1.02701	0.000328734	0.302075	0.187667	1.05228	0.000403579	0.182732	0.410854	0.932933	0.00130265	No	No	No
P39019	RPS19	40S ribosomal protein S19	0.0129847	0.987526	2.56471	1.39055e-07	0.474109	0.0743147	3.02584	4.67382e-08	0.442937	0.0856102	2.99466	6.11177e-08	No	No	No
P39210	MPV17	Protein Mpv17	-0.201636	0.913901	-0.552139	0.41637	0.152646	0.82381	-0.197856	0.786166	0.326423	0.607477	-0.0240794	0.977266	No	No	No
P39656	DDOST	Dolichyl-diphosphooligosaccharide--protein glycosyltransferase 48 kDa subunit	-0.299869	0.847463	2.54311	0.00101759	-1.31523	0.0495043	1.52775	0.0325148	-1.68023	0.0136322	1.16276	0.103644	No	No	No
P39748	FEN1	Flap endonuclease 1	0.0258252	0.974599	2.51143	5.97927e-07	-0.381592	0.194648	2.10401	6.6391e-06	-0.232551	0.414535	2.25305	3.84983e-06	No	No	No
P39880	CUX1	Homeobox protein cut-like 1	-0.418806	0.637209	2.37427	0.000373839	-2.42233	0.000271487	0.370738	0.521765	-2.83637	3.12514e-05	-0.0433003	0.947771	No	No	No
P40222	TXLNA	Alpha-taxilin	1.49673	0.0620711	Inf	0	0.2726	0.594353	Inf	0	-1.23624	0.122969	Inf	0	No	No	No
P40227	CCT6A	T-complex protein 1 subunit zeta	0.396195	0.475819	1.47975	0.000242846	-0.558283	0.0849497	0.525268	0.120789	-1.15841	0.00151345	-0.0748615	0.841957	No	No	No
P40616	ARL1	ADP-ribosylation factor-like protein 1	-0.517083	0.671593	1.92986	0.00393735	-1.68152	0.00935202	0.765418	0.220537	-2.23426	0.00118353	0.212683	0.75545	No	No	No
P40763	STAT3	Signal transducer and activator of transcription 3	-0.0058473	0.993772	3.63103	6.61413e-10	-1.78537	2.18999e-06	1.8515	1.30299e-06	-2.23058	1.97183e-07	1.4063	2.45559e-05	No	No	No
P40818	USP8	Ubiquitin carboxyl-terminal hydrolase 8	0.694049	0.00698324	2.93132	1.96978e-09	-0.848034	0.000121912	1.38924	5.02367e-06	-1.33363	1.82261e-06	0.903644	0.00030196	No	No	No
P40855	PEX19	Peroxisomal biogenesis factor 19	0.780463	0.0180503	Inf	0	-2.86026	5.59415e-07	Inf	0	#NAME?	0	NA	NA	No	No	No
P40925	MDH1	Malate dehydrogenase, cytoplasmic	0.353552	0.542754	0.618997	0.0583832	0.174689	0.590533	0.440134	0.191734	-0.0115839	0.97165	0.253861	0.478389	No	No	No
P40926	MDH2	Malate dehydrogenase, mitochondrial	0.527428	0.377	0.417029	0.243854	0.296464	0.416224	0.186065	0.636922	0.100452	0.782314	-0.00994681	0.98266	No	No	No
P40937	RFC5	Replication factor C subunit 5	0.0845313	0.920898	1.83061	2.94038e-05	-0.810943	0.0157515	0.935138	0.00935323	-1.2918	0.000589349	0.454283	0.185855	No	No	No
P40938	RFC3	Replication factor C subunit 3	0.0588229	0.942599	0.838434	0.00701701	-0.0685601	0.817398	0.711051	0.0233399	-0.402726	0.143677	0.376885	0.22233	No	No	No
P40939	HADHA	Trifunctional enzyme subunit alpha, mitochondrial	0.115229	0.813642	1.50828	3.19168e-06	0.107815	0.610143	1.50086	6.12514e-06	0.0275112	0.897293	1.42056	1.24374e-05	No	No	No
P41091	EIF2S3	Eukaryotic translation initiation factor 2 subunit 3	0.432085	0.370915	0.724011	0.0203502	-0.253975	0.390305	0.0379501	0.90693	-0.472376	0.102542	-0.180451	0.588058	No	No	No
P41208	CETN2	Centrin-2	0.381561	0.875799	2.87188	0.0637447	-0.886082	0.38058	1.60424	0.302649	0.518753	0.740039	3.00907	0.147236	No	No	No
P41214	EIF2D	Eukaryotic translation initiation factor 2D	0.94615	0.098861	3.42924	4.64779e-07	-0.244463	0.53749	2.23862	5.82661e-05	-1.18244	0.00540271	1.30065	0.00558493	No	No	No
P41223	BUD31	Protein BUD31 homolog	0.157953	0.940754	2.08523	0.0598588	0.429411	0.561816	2.35668	0.0459496	0.486348	0.494509	2.41362	0.0470143	No	No	No
P41227	NAA10	N-alpha-acetyltransferase 10	0.491736	0.233821	3.14293	2.40249e-08	0.182881	0.502281	2.83408	1.28732e-07	-0.945229	0.00195841	1.70597	2.69852e-05	No	No	No
P41229	KDM5C	Lysine-specific demethylase 5C	-0.0838015	0.850504	Inf	0	-2.47401	9.0646e-05	Inf	0	-1.83451	8.22218e-05	Inf	0	No	No	No
P41240	CSK	Tyrosine-protein kinase CSK	0.537655	0.317012	2.72473	1.00832e-06	-0.329883	0.326071	1.85719	7.79556e-05	-0.932847	0.0090326	1.25423	0.00250202	No	No	No
P41250	GARS	Glycine--tRNA ligase	0.052391	0.93278	2.19232	1.38954e-07	-1.00464	0.000366399	1.13528	0.000161894	-1.5193	7.44731e-06	0.620624	0.0159233	No	No	No
P41252	IARS	Isoleucine--tRNA ligase, cytoplasmic	-0.189841	0.811409	3.05859	2.97504e-07	-1.06438	0.00461106	2.18405	1.65618e-05	-1.47179	0.00034722	1.77664	0.000143196	No	No	No
P41567	EIF1	Eukaryotic translation initiation factor 1	0.105809	0.976529	0.48407	0.616159	-0.801906	0.544966	-0.423645	0.678338	-0.0744351	0.964346	0.303826	0.843526	No	No	No
P41743	PRKCI	Protein kinase C iota type	-0.0396188	0.928272	2.16892	3.66153e-08	0.0831996	0.608738	2.29174	3.93051e-08	-0.227051	0.146622	1.98149	1.90647e-07	No	No	No
P42025	ACTR1B	Beta-centractin	-0.106365	0.882698	0.120343	0.647733	0.0537063	0.859383	0.280415	0.320568	-0.468493	0.101254	-0.241784	0.41731	No	No	No
P42166	TMPO	Lamina-associated polypeptide 2, isoform alpha	-0.322655	0.560456	2.28018	2.09482e-06	-1.05744	0.0024014	1.5454	0.000155749	-0.49813	0.0942688	2.1047	1.00791e-05	No	No	No
P42212	GFP	Green fluorescent protein	0.243129	0.945223	-0.492737	0.637276	#NAME?	0	#NAME?	0	#NAME?	0	#NAME?	0	No	No	No
P42224	STAT1	Signal transducer and activator of transcription 1-alpha/beta	-0.0172501	0.987526	3.30834	1.81825e-07	-1.22007	0.00226319	2.10552	3.14577e-05	-1.84479	6.54939e-05	1.4808	0.000858621	No	No	No
P42285	MTREX	Exosome RNA helicase MTR4	-0.107309	0.87019	2.12861	8.31772e-07	-0.784346	0.00601707	1.45157	6.47988e-05	-1.00626	0.000869153	1.22966	0.000357911	No	No	No
P42345	MTOR	Serine/threonine-protein kinase mTOR	-0.048092	0.969756	2.28051	0.000129647	-1.08152	0.0246988	1.24708	0.0155752	-1.48602	0.00333059	0.842577	0.094643	No	No	No
P42356	PI4KA	Phosphatidylinositol 4-kinase alpha	-0.112217	0.872987	2.61054	1.3199e-06	-1.24256	0.000477099	1.4802	0.000406498	-1.72596	2.37821e-05	0.996794	0.0082179	No	No	No
P42566	EPS15	Epidermal growth factor receptor substrate 15	0.577933	0.40818	2.05726	0.00365105	-2.17291	0.000183827	-0.693581	0.279466	-3.04895	8.87761e-06	-1.56962	0.0257751	No	No	No
P42677	RPS27	40S ribosomal protein S27	0.142605	0.749492	2.02757	1.17598e-07	0.320328	0.1177	2.20529	9.20256e-08	0.0963358	0.627253	1.9813	3.23639e-07	No	No	No
P42684	ABL2	Tyrosine-protein kinase ABL2	0.162496	0.760702	3.79	7.59138e-09	-0.701468	0.00773593	2.92604	1.69446e-07	-1.23605	0.000104901	2.39145	1.39927e-06	No	No	No
P42694	HELZ	Probable helicase with zinc finger domain	0.0513097	0.913901	Inf	0	-1.00306	0.00010621	Inf	0	-1.74625	8.38538e-07	Inf	0	No	No	No
P42695	NCAPD3	Condensin-2 complex subunit D3	-0.158901	0.925324	2.84758	0.000217542	-1.35992	0.0314386	1.64656	0.0156703	-1.48672	0.0177929	1.51976	0.0270065	No	No	No
P42704	LRPPRC	Leucine-rich PPR motif-containing protein, mitochondrial	0.0155606	0.987059	1.23101	0.000742869	-0.567558	0.0663033	0.64789	0.0484252	-0.919921	0.00513778	0.295527	0.377531	No	No	No
P42766	RPL35	60S ribosomal protein L35	0.135039	0.853825	2.50193	8.10786e-07	0.372339	0.216578	2.73923	6.11183e-07	0.692649	0.0249174	3.05954	2.23531e-07	No	No	No
P42785	PRCP	Lysosomal Pro-X carboxypeptidase	-0.612547	0.403773	2.56151	0.000198923	-2.08027	0.000792003	1.09379	0.0566969	-2.12703	0.000529782	1.04702	0.0744296	No	No	No
P42858	HTT	Huntingtin	0.113156	0.895882	2.4158	3.69998e-06	-1.01337	0.00666674	1.28927	0.00176746	-1.51081	0.000300968	0.791826	0.0372731	No	No	No
P43034	PAFAH1B1	Platelet-activating factor acetylhydrolase IB subunit alpha	0.890136	0.0601229	1.68942	8.55719e-05	-0.265656	0.414682	0.53363	0.121242	-0.347072	0.26931	0.452215	0.202519	No	No	No
P43155	CRAT	Carnitine O-acetyltransferase	-0.0467018	0.965728	1.14895	0.00895815	-0.897315	0.0174188	0.298337	0.481876	-1.13659	0.00373617	0.0590585	0.9038	No	No	No
P43243	MATR3	Matrin-3	-0.788188	0.0228315	2.25738	1.50074e-07	-2.0067	1.24907e-06	1.03886	0.00048274	-1.89729	1.31358e-06	1.14827	0.000257701	No	No	No
P43246	MSH2	DNA mismatch repair protein Msh2	0.0501972	0.966517	2.39834	2.74962e-05	-1.20723	0.00726171	1.14091	0.0135739	-1.34843	0.00298396	0.999715	0.0304509	No	No	No
P43250	GRK6	G protein-coupled receptor kinase 6	0.50209	0.568515	Inf	0	-0.248522	0.534354	Inf	0	-0.482673	0.214719	Inf	0	No	No	No
P43304	GPD2	Glycerol-3-phosphate dehydrogenase, mitochondrial	0.942027	0.203519	0.463656	0.287438	0.130766	0.807395	-0.347605	0.490727	0.0766439	0.882818	-0.401727	0.446979	No	No	No
P43307	SSR1	Translocon-associated protein subunit alpha	-0.303446	0.776412	2.51638	6.03912e-05	-0.171635	0.719982	2.64819	6.0637e-05	-0.646285	0.154238	2.17354	0.000433073	No	No	No
P43378	PTPN9	Tyrosine-protein phosphatase non-receptor type 9	0.0298008	0.974599	3.01433	4.10173e-07	-0.744403	0.03543	2.24013	1.51131e-05	-0.962756	0.00809023	2.02177	4.9774e-05	No	No	No
P43490	NAMPT	Nicotinamide phosphoribosyltransferase	0.473643	0.337814	0.332883	0.27021	0.147317	0.638096	0.00655741	0.984196	-0.0949415	0.755941	-0.235701	0.493824	No	No	No
P43897	TSFM	Elongation factor Ts, mitochondrial	0.40348	0.70116	1.08384	0.026071	0.309098	0.538129	0.989463	0.0485572	-0.235767	0.627253	0.444597	0.382917	No	No	No
P45880	VDAC2	Voltage-dependent anion-selective channel protein 2	0.303105	0.711702	0.844697	0.0351023	-0.0267543	0.948001	0.514838	0.204696	-0.219169	0.558501	0.322424	0.453446	No	No	No
P45974	USP5	Ubiquitin carboxyl-terminal hydrolase 5	0.33655	0.734055	3.66208	1.05859e-06	-2.43943	8.64648e-05	0.886099	0.0689743	-2.76838	1.98441e-05	0.557147	0.260932	No	No	No
P45984;P53779	MAPK9;MAPK10	Mitogen-activated protein kinase 9;Mitogen-activated protein kinase 10	0.251044	0.578276	1.83347	1.11654e-05	-0.931547	0.00145834	0.650876	0.0325278	-1.1801	0.000186228	0.402324	0.181983	No	No	No
P45985	MAP2K4	Dual specificity mitogen-activated protein kinase kinase 4	0.255393	0.811409	3.0949	5.68606e-06	-0.427727	0.344328	2.41178	0.000106015	-0.775698	0.0823243	2.06381	0.000509811	No	No	No
P46013	MKI67	Proliferation marker protein Ki-67	-0.293349	0.238462	2.77247	8.4942e-08	-1.12211	1.83046e-05	1.9437	4.0413e-06	0.0462925	0.771978	3.11211	6.38764e-08	No	No	No
P46019	PHKA2	Phosphorylase b kinase regulatory subunit alpha, liver isoform	-0.0892617	0.954738	1.92144	0.0247686	-1.63315	0.0086152	0.377557	0.655953	-2.56523	0.00171405	-0.554527	0.566312	No	No	No
P46020	PHKA1	Phosphorylase b kinase regulatory subunit alpha, skeletal muscle isoform	-0.245804	0.727928	2.28578	2.21916e-05	-1.79143	9.24125e-05	0.740158	0.0635831	-2.62513	2.5287e-06	-0.0935476	0.829979	No	No	No
P46060	RANGAP1	Ran GTPase-activating protein 1	0.970639	0.00131353	3.83722	3.21699e-11	-1.7181	2.45791e-07	1.14848	1.00695e-05	-2.42698	1.06358e-08	0.439604	0.0216219	No	No	No
P46063	RECQL	ATP-dependent DNA helicase Q1	0.12772	0.89912	2.8109	3.29419e-06	-0.612335	0.118632	2.07085	0.00010991	-0.665181	0.0835992	2.018	0.00017391	No	No	No
P46100	ATRX	Transcriptional regulator ATRX	-0.170368	0.695237	3.24436	2.04324e-07	-1.46228	1.69892e-05	1.95244	3.7105e-05	0.230222	0.252217	3.64495	1.54034e-07	No	No	No
P46109	CRKL	Crk-like protein	1.0039	0.101951	6.38136	1.10377e-08	-1.27601	0.00624695	4.10144	1.53803e-06	-1.77209	0.000529326	3.60536	6.07058e-06	No	No	No
P46199	MTIF2	Translation initiation factor IF-2, mitochondrial	-0.115859	0.893176	Inf	0	-1.10973	0.00742676	Inf	0	-1.66631	0.00025764	Inf	0	No	No	No
P46379	BAG6	Large proline-rich protein BAG6	-0.241549	0.550362	2.6005	2.21025e-08	-1.33273	3.3175e-05	1.50932	1.07428e-05	-1.95785	6.76576e-07	0.884202	0.00151401	No	No	No
P46459	NSF	Vesicle-fusing ATPase	0.0976536	0.826249	1.16497	2.13852e-05	-0.588595	0.00611081	0.478724	0.0255658	-0.814651	0.000489825	0.252667	0.232914	No	No	No
P46734	MAP2K3	Dual specificity mitogen-activated protein kinase kinase 3	0.0394537	0.931286	2.2824	6.09716e-07	-0.106988	0.517757	2.13596	2.10561e-06	-0.520524	0.00468443	1.72242	1.73201e-05	No	No	No
P46778	RPL21	60S ribosomal protein L21	0.13156	0.718806	2.47724	2.47496e-09	0.77859	0.000319553	3.12427	4.68239e-10	0.928899	5.34749e-05	3.27458	3.2133e-10	No	No	No
P46781	RPS9	40S ribosomal protein S9	0.227513	0.428813	0.874517	9.46879e-05	0.70267	0.000715677	1.34967	2.32122e-06	0.819187	0.000157044	1.46619	1.13297e-06	No	No	No
P46782	RPS5	40S ribosomal protein S5	0.648899	0.132933	-1.38059	0.000206856	1.11755	0.00129205	-0.91194	0.0069374	1.12353	0.000983177	-0.905959	0.00854912	No	No	No
P46783	RPS10	40S ribosomal protein S10	0.0590041	0.872313	0.95693	8.01786e-06	0.199369	0.167856	1.09729	3.59487e-06	0.197165	0.160145	1.09509	4.2623e-06	No	No	No
P46821	MAP1B	Microtubule-associated protein 1B	0.616353	0.261419	4.59657	8.1141e-09	-0.0704466	0.849718	3.90977	7.67026e-08	-1.92935	5.51663e-05	2.05086	6.34634e-05	No	No	No
P46926	GNPDA1	Glucosamine-6-phosphate isomerase 1	0.526263	0.271176	1.36304	0.0004021	-0.162126	0.599788	0.674652	0.0431693	-0.241845	0.448132	0.594933	0.0981429	No	No	No
P46937	YAP1	Transcriptional coactivator YAP1	0.361018	0.659617	Inf	0	-3.26754	5.83425e-06	Inf	0	-2.6008	2.63079e-05	Inf	0	No	No	No
P46939	UTRN	Utrophin	0.561692	0.309608	1.66649	0.00417554	-1.72563	0.000250545	-0.62083	0.241799	-1.28145	0.00166739	-0.176651	0.758891	No	No	No
P46940	IQGAP1	Ras GTPase-activating-like protein IQGAP1	0.0798692	0.903491	1.28485	0.00010307	0.203721	0.419775	1.4087	6.99967e-05	-0.0217191	0.932232	1.18326	0.000409638	No	No	No
P46977	STT3A	Dolichyl-diphosphooligosaccharide--protein glycosyltransferase subunit STT3A	-0.0624814	0.910846	1.62355	1.78757e-06	-0.095592	0.659751	1.59044	4.07407e-06	-0.507467	0.0200235	1.17857	9.23901e-05	No	No	No
P47712	PLA2G4A	Cytosolic phospholipase A2	0.249608	0.0965887	2.51938	1.30966e-10	-1.12821	2.23059e-07	1.14156	4.41218e-07	-1.6353	9.08805e-09	0.634476	0.00013388	No	No	No
P47755	CAPZA2	F-actin-capping protein subunit alpha-2	0.353393	0.679598	3.63129	4.62369e-07	-1.86466	0.000373425	1.41324	0.00390596	-2.5277	2.00619e-05	0.7502	0.099877	No	No	No
P47756	CAPZB	F-actin-capping protein subunit beta	0.553524	0.0802245	2.23535	8.17782e-08	-0.644508	0.00673364	1.03731	0.000268192	-0.964961	0.000294306	0.716861	0.00548193	No	No	No
P47897	QARS	Glutamine--tRNA ligase	-0.0795265	0.938236	2.91657	9.48886e-07	-1.23136	0.00268403	1.76473	0.000215711	-1.63099	0.000252267	1.3651	0.00211804	No	No	No
P47985	UQCRFS1	Cytochrome b-c1 complex subunit Rieske, mitochondrial	0.422491	0.509193	0.675974	0.0663608	-0.00686439	0.984672	0.246618	0.524235	-0.369654	0.289884	-0.116172	0.780205	No	No	No
P48147	PREP	Prolyl endopeptidase	0.0130572	0.991786	2.00967	6.17667e-05	-1.10092	0.00724666	0.895692	0.0292451	-1.42052	0.00106017	0.576098	0.157249	No	No	No
P48382	RFX5	DNA-binding protein RFX5	-0.334868	0.479546	1.80311	7.84737e-06	-1.30841	0.000211666	0.829573	0.00788896	-1.14634	0.000471132	0.991642	0.00289605	No	No	No
P48426	PIP4K2A	Phosphatidylinositol 5-phosphate 4-kinase type-2 alpha	0.306839	0.288246	2.42751	9.01631e-07	-0.646433	0.00276219	1.47423	0.000131854	-1.18805	2.22987e-05	0.932612	0.00479004	No	No	No
P48444	ARCN1	Coatomer subunit delta	0.581237	0.104251	3.11908	9.75522e-09	-0.959369	0.00108412	1.57847	1.83127e-05	-1.81216	3.57419e-06	0.725685	0.0111623	No	No	No
P48449	LSS	Lanosterol synthase	-0.34884	0.71368	2.82734	1.24957e-05	-1.21822	0.0113502	1.95796	0.000578037	-1.62155	0.00148485	1.55463	0.00399707	No	No	No
P48506	GCLC	Glutamate--cysteine ligase catalytic subunit	-0.150131	0.1864	3.02431	1.9944e-12	-1.46737	4.04051e-09	1.70707	5.03556e-10	-2.33353	4.8872e-11	0.840904	5.063e-07	No	No	No
P48507	GCLM	Glutamate--cysteine ligase regulatory subunit	0.211675	0.672404	1.88775	8.7024e-06	-0.832569	0.00317773	0.843501	0.00863384	-1.20592	0.000161289	0.47015	0.122139	No	No	No
P48556	PSMD8	26S proteasome non-ATPase regulatory subunit 8	0.200541	0.301828	2.633	6.16571e-11	-0.870392	7.18638e-06	1.56207	1.80686e-08	-1.45408	5.11681e-08	0.978379	2.52566e-06	No	No	No
P48634	PRRC2A	Protein PRRC2A	-0.257062	0.386587	4.59371	1.25758e-11	0.892323	0.000168755	5.74309	2.20194e-12	-0.112871	0.51858	4.7379	1.9041e-11	No	No	No
P48643	CCT5	T-complex protein 1 subunit epsilon	0.833187	0.0272519	1.71578	7.23248e-06	-0.485995	0.0632119	0.396601	0.142829	-0.921663	0.0016126	-0.0390675	0.902005	No	No	No
P48651	PTDSS1	Phosphatidylserine synthase 1	0.0548734	0.941372	1.32771	0.000530375	-1.31842	0.000479658	-0.0455828	0.894112	-2.23517	6.80246e-06	-0.962334	0.0102644	No	No	No
P48681	NES	Nestin	1.1929	0.077017	Inf	0	-0.318352	0.59905	Inf	0	#NAME?	0	NA	NA	No	No	No
P48729	CSNK1A1	Casein kinase I isoform alpha	-0.0335681	0.982671	1.10783	0.0333765	-0.19239	0.707939	0.949004	0.0760022	-0.520637	0.280917	0.620757	0.255401	No	No	No
P48735	IDH2	Isocitrate dehydrogenase [NADP], mitochondrial	0.396723	0.500308	0.112296	0.73132	0.340924	0.305806	0.0564973	0.879566	0.00137941	0.996145	-0.283047	0.447919	No	No	No
P48739	PITPNB	Phosphatidylinositol transfer protein beta isoform	-0.110215	0.860143	1.055	0.000620086	-0.600836	0.0243995	0.564379	0.0413701	-0.855549	0.00257128	0.309667	0.26435	No	No	No
P49006	MARCKSL1	MARCKS-related protein	0.802231	0.143985	1.42681	0.00110117	-0.127749	0.738458	0.496831	0.201765	-0.384698	0.280958	0.239882	0.565273	No	No	No
P49023	PXN	Paxillin	0.825301	0.0165824	5.95844	1.23706e-09	-1.48875	2.09637e-05	3.64439	1.9404e-07	-2.97111	5.60339e-08	2.16203	2.72013e-05	No	No	No
P49189	ALDH9A1	4-trimethylaminobutyraldehyde dehydrogenase	0.0925722	0.966517	2.66484	0.00156418	-0.808005	0.260568	1.76426	0.0268779	-1.21246	0.088642	1.35981	0.0870694	No	No	No
P49257	LMAN1	Protein ERGIC-53	-0.182793	0.575035	1.41683	1.09692e-06	-0.771339	0.000462708	0.828282	0.000328209	-1.02794	2.99405e-05	0.571678	0.00647229	No	No	No
P49321	NASP	Nuclear autoantigenic sperm protein	0.115953	0.805062	6.3621	1.62507e-12	-3.48853	4.04051e-09	2.75762	8.26341e-09	-2.41962	4.64572e-08	3.82653	3.27092e-10	No	No	No
P49327	FASN	Fatty acid synthase	0.606622	0.1382	3.34106	1.65946e-08	-0.893245	0.00410729	1.84119	1.34524e-05	-1.66185	2.2743e-05	1.07259	0.00187902	No	No	No
P49368	CCT3	T-complex protein 1 subunit gamma	0.854688	0.0351041	0.323209	0.237412	0.300151	0.277551	-0.231329	0.433226	0.0570008	0.838979	-0.474478	0.119129	No	No	No
P49406	MRPL19	39S ribosomal protein L19, mitochondrial	0.283365	0.7065	1.57391	0.000345873	0.152208	0.674901	1.44276	0.00104974	-0.327494	0.338424	0.963053	0.0178408	No	No	No
P49411	TUFM	Elongation factor Tu, mitochondrial	0.288341	0.506984	0.595492	0.0219189	-0.262445	0.283031	0.0447056	0.869815	-0.575869	0.02237	-0.268718	0.318729	No	No	No
P49419	ALDH7A1	Alpha-aminoadipic semialdehyde dehydrogenase	-0.119704	0.889323	1.13083	0.00319806	-1.04046	0.00564254	0.210075	0.561485	-1.13057	0.00271273	0.119967	0.757045	No	No	No
P49454	CENPF	Centromere protein F	0.600009	0.29232	Inf	0	-1.36067	0.00181053	Inf	0	-1.41359	0.00111961	Inf	0	No	No	No
P49585	PCYT1A	Choline-phosphate cytidylyltransferase A	-0.334377	0.377	2.40981	2.49064e-06	-3.33635	5.92549e-06	-0.592164	0.130411	-1.72282	1.77411e-05	1.02137	0.00294352	No	No	No
P49588	AARS	Alanine--tRNA ligase, cytoplasmic	0.37228	0.361535	1.55711	1.52788e-05	-0.642019	0.0162032	0.542807	0.0457748	-1.02026	0.000624456	0.164564	0.559841	No	No	No
P49589	CARS	Cysteine--tRNA ligase, cytoplasmic	0.18817	0.836623	1.38583	0.00211815	-0.433644	0.265043	0.76402	0.068814	-0.699535	0.0717191	0.498129	0.243476	No	No	No
P49591	SARS	Serine--tRNA ligase, cytoplasmic	0.599416	0.329434	1.90465	0.000126796	-0.594679	0.122298	0.710552	0.0819042	-0.954594	0.0160634	0.350637	0.407901	No	No	No
P49642	PRIM1	DNA primase small subunit	0.00228728	0.99838	0.754911	0.0979906	-0.624993	0.168447	0.127631	0.800173	-0.787407	0.0793344	-0.0347828	0.951424	No	No	No
P49643	PRIM2	DNA primase large subunit	-0.0381606	0.974599	0.584806	0.1681	-0.398655	0.352936	0.224311	0.628008	-0.457878	0.269096	0.165088	0.737487	No	No	No
P49674	CSNK1E	Casein kinase I isoform epsilon	-0.00259955	0.995896	0.918261	0.000422721	-0.0412681	0.852418	0.879593	0.000889231	-0.295648	0.150519	0.625212	0.0111592	No	No	No
P49711	CTCF	Transcriptional repressor CTCF	-0.0708208	0.942599	2.85822	7.28013e-07	-1.0358	0.00615889	1.89324	7.56973e-05	-0.858708	0.0155381	2.07033	4.07766e-05	No	No	No
P49720	PSMB3	Proteasome subunit beta type-3	1.00427	0.044193	-0.143427	0.701471	-0.0591657	0.867543	-1.20686	0.00692782	-0.321503	0.323817	-1.4692	0.00227075	No	No	No
P49721	PSMB2	Proteasome subunit beta type-2	0.0932981	0.887418	0.78991	0.0062136	-0.413986	0.115921	0.282626	0.303409	-0.398868	0.118667	0.297744	0.296756	No	No	No
P49736	MCM2	DNA replication licensing factor MCM2	0.258167	0.72935	1.47702	0.000477456	-0.214439	0.538022	1.00442	0.0105167	-0.397708	0.233393	0.821149	0.0342832	No	No	No
P49750	YLPM1	YLP motif-containing protein 1	-0.916284	0.0270387	3.88973	3.90414e-09	-2.10783	4.13094e-06	2.69818	3.1489e-07	-1.54654	4.81932e-05	3.25947	5.23384e-08	No	No	No
P49755	TMED10	Transmembrane emp24 domain-containing protein 10	-0.286005	0.812367	1.51987	0.00677774	-0.917068	0.0767076	0.888812	0.100843	-1.4313	0.00836712	0.37458	0.514024	No	No	No
P49756	RBM25	RNA-binding protein 25	-0.670225	0.0682322	2.86231	3.08174e-08	-1.9047	4.0197e-06	1.62783	1.77495e-05	-0.861231	0.00231505	2.6713	1.38236e-07	No	No	No
P49757	NUMB	Protein numb homolog	0.260258	0.542433	Inf	0	-1.46726	4.58874e-05	Inf	0	-2.13037	1.50123e-06	Inf	0	No	No	No
P49770	EIF2B2	Translation initiation factor eIF-2B subunit beta	0.47275	0.198327	2.1193	7.36204e-07	-0.984468	0.000928883	0.662083	0.0156568	-1.24569	0.00021344	0.400862	0.156183	No	No	No
P49790	NUP153	Nuclear pore complex protein Nup153	-0.984406	0.0184063	3.72699	5.15758e-09	-2.53407	7.67283e-07	2.17732	2.46674e-06	-2.46699	5.95945e-07	2.2444	2.07694e-06	No	No	No
P49792	RANBP2	E3 SUMO-protein ligase RanBP2	0.197911	0.737013	4.1544	1.4639e-09	-2.00409	5.02708e-06	1.9524	6.2881e-06	-2.25439	1.17793e-06	1.7021	2.93057e-05	No	No	No
P49815	TSC2	Tuberin	-0.386834	0.40502	Inf	0	-1.25949	0.000635277	Inf	0	-1.82609	5.544e-05	Inf	0	No	No	No
P49821	NDUFV1	NADH dehydrogenase [ubiquinone] flavoprotein 1, mitochondrial	0.267959	0.829149	-0.0216338	0.963693	-0.60206	0.247375	-0.891653	0.0924352	-0.622184	0.284067	-0.911776	0.142277	No	No	No
P49840	GSK3A	Glycogen synthase kinase-3 alpha	-0.0980273	0.897778	2.96196	7.19462e-07	-1.4743	0.000208163	1.58568	0.000391084	-2.1679	5.91558e-06	0.892084	0.0214733	No	No	No
P49841	GSK3B	Glycogen synthase kinase-3 beta	-0.00527722	0.995896	2.73751	8.14388e-06	-0.710869	0.0900724	2.03192	0.000223941	-1.10271	0.0113712	1.64008	0.00159067	No	No	No
P49848	TAF6	Transcription initiation factor TFIID subunit 6	-0.368116	0.489422	2.95307	1.5826e-07	-1.67724	6.89877e-05	1.64395	9.48999e-05	-1.935	1.39023e-05	1.38618	0.000520148	No	No	No
P49902	NT5C2	Cytosolic purine 5'-nucleotidase	-0.076248	0.944888	1.65143	0.000462543	-0.576813	0.134962	1.15086	0.00888105	-0.725783	0.0583598	1.00189	0.0221649	No	No	No
P49915	GMPS	GMP synthase [glutamine-hydrolyzing]	0.417119	0.386149	2.7863	1.85248e-07	-1.33484	0.000321889	1.03434	0.00295427	-1.5197	8.09993e-05	0.84948	0.0122916	No	No	No
P49916	LIG3	DNA ligase 3	-0.0915163	0.954738	2.53118	0.000239239	-0.650876	0.230713	1.97182	0.0025721	-0.525436	0.318538	2.09726	0.00199401	No	No	No
P49959	MRE11	Double-strand break repair protein MRE11	0.437775	0.226846	6.0378	1.25758e-11	-0.441135	0.0675684	5.15889	9.63472e-11	-0.856057	0.00155422	4.74396	2.25847e-10	No	No	No
P50148	GNAQ	Guanine nucleotide-binding protein G(q) subunit alpha	-0.263467	0.72935	-0.152398	0.659326	-0.175377	0.6238	-0.0643081	0.869718	-0.395408	0.245886	-0.284339	0.469432	No	No	No
P50213	IDH3A	Isocitrate dehydrogenase [NAD] subunit alpha, mitochondrial	Inf	0	0.993486	0.421455	Inf	0	0.319709	0.815902	Inf	0	0.487565	0.733306	No	No	No
P50395	GDI2	Rab GDP dissociation inhibitor beta	0.286519	0.657641	1.81341	3.9538e-05	-0.569098	0.0813664	0.957794	0.00920406	-1.05127	0.00312796	0.475627	0.175137	No	No	No
P50402	EMD	Emerin	-0.0775697	0.87019	1.3137	4.12679e-06	-0.204899	0.267881	1.18637	2.0049e-05	-0.62515	0.00260405	0.766116	0.00117983	No	No	No
P50479	PDLIM4	PDZ and LIM domain protein 4	0.703069	0.0108588	Inf	0	-0.464629	0.0131573	Inf	0	-1.68824	7.39014e-07	Inf	0	No	No	No
P50502	ST13	Hsc70-interacting protein	0.949144	0.0254652	3.41061	1.80854e-08	-0.996841	0.00240128	1.46463	0.000148887	-1.28291	0.000280077	1.17856	0.00114236	No	No	No
P50542	PEX5	Peroxisomal targeting signal 1 receptor	0.107421	0.833441	Inf	0	-2.47597	1.27636e-05	Inf	0	#NAME?	0	NA	NA	No	No	No
P50552	VASP	Vasodilator-stimulated phosphoprotein	0.501208	0.271891	Inf	0	#NAME?	0	NA	NA	#NAME?	0	NA	NA	No	No	No
P50570	DNM2	Dynamin-2	0.338446	0.291211	2.07396	9.72329e-08	-0.736092	0.00193253	0.999419	0.000226137	-1.25172	1.86388e-05	0.483791	0.0347729	No	No	No
P50579	METAP2	Methionine aminopeptidase 2	0.249794	0.812367	2.54504	0.000147012	0.956091	0.0396982	3.25134	2.60552e-05	0.745169	0.0914066	3.04041	5.9997e-05	No	No	No
P50613	CDK7	Cyclin-dependent kinase 7	-0.32675	0.333297	1.99937	1.85539e-07	-0.938132	0.000381732	1.38799	1.39921e-05	-1.13605	5.68466e-05	1.19006	7.56731e-05	No	No	No
P50747	HLCS	Biotin--protein ligase	0.653177	0.0928292	1.89062	3.87963e-06	-0.645206	0.0214938	0.592233	0.0409818	-1.36705	9.09198e-05	-0.129609	0.667861	No	No	No
P50748	KNTC1	Kinetochore-associated protein 1	0.157473	0.944888	3.62689	0.000247785	-1.15344	0.142821	2.31598	0.00970857	-2.0339	0.0132307	1.43552	0.0956931	No	No	No
P50750	CDK9	Cyclin-dependent kinase 9	-0.0857317	0.904614	2.57726	2.42319e-07	-0.233156	0.401684	2.42984	8.58306e-07	-0.494609	0.0719566	2.16838	3.05263e-06	No	No	No
P50851	LRBA	Lipopolysaccharide-responsive and beige-like anchor protein	0.308065	0.289899	3.58036	1.52185e-10	-1.45203	2.82184e-06	1.82027	2.52059e-07	-1.98682	1.18253e-07	1.28548	1.02256e-05	No	No	No
P50914	RPL14	60S ribosomal protein L14	0.154255	0.859622	2.96237	7.36204e-07	0.0941003	0.801754	2.90222	1.726e-06	-0.0102119	0.976392	2.79791	2.8202e-06	No	No	No
P50990	CCT8	T-complex protein 1 subunit theta	-0.0284635	0.961567	4.50383	3.55036e-11	-1.30536	1.48141e-05	3.22693	1.661e-09	-2.5776	2.51781e-08	1.95469	2.95494e-07	No	No	No
P50991	CCT4	T-complex protein 1 subunit delta	0.552609	0.179779	-0.0350769	0.893527	0.410588	0.133023	-0.177098	0.543382	0.214962	0.414206	-0.372724	0.209828	No	No	No
P51003	PAPOLA	Poly(A) polymerase alpha	-0.0363388	0.966517	3.87967	4.94259e-09	-2.1066	5.10026e-06	1.80941	2.17506e-05	-1.64536	3.3718e-05	2.27064	2.68004e-06	No	No	No
P51114	FXR1	Fragile X mental retardation syndrome-related protein 1	-0.514556	0.43406	3.54431	1.65143e-06	-1.42303	0.00193253	2.63583	4.86493e-05	-2.15316	5.99923e-05	1.9057	0.000905071	No	No	No
P51116	FXR2	Fragile X mental retardation syndrome-related protein 2	-0.389118	0.326494	2.92534	1.98928e-08	-0.843519	0.00280222	2.47094	2.10268e-07	-1.56036	1.4564e-05	1.75409	8.15294e-06	No	No	No
P51148	RAB5C	Ras-related protein Rab-5C	-0.155069	0.872987	0.762278	0.0533086	-0.559885	0.146827	0.357462	0.379494	-0.725704	0.0588554	0.191643	0.660935	No	No	No
P51149	RAB7A	Ras-related protein Rab-7a	-0.171095	0.87019	1.18756	0.00813178	-0.420435	0.302956	0.938225	0.0362845	-0.792473	0.0533068	0.566187	0.206253	No	No	No
P51151	RAB9A	Ras-related protein Rab-9A	-0.117968	0.89912	1.73634	0.000169169	-0.623586	0.087394	1.23072	0.0037653	-0.933435	0.0131549	0.920873	0.0242979	No	No	No
P51153	RAB13	Ras-related protein Rab-13	-0.220813	0.739198	-0.643269	0.0414691	0.0764082	0.812117	-0.346048	0.280049	0.0118701	0.969675	-0.410586	0.218189	No	No	No
P51157	RAB28	Ras-related protein Rab-28	0.0513092	0.962018	-0.621801	0.0890536	0.354127	0.32836	-0.318983	0.406055	0.456664	0.193981	-0.216446	0.596634	No	No	No
P51398	DAP3	28S ribosomal protein S29, mitochondrial	0.12162	0.939489	0.108322	0.841067	0.0911065	0.876681	0.077808	0.900082	-0.240728	0.658277	-0.254027	0.688259	No	No	No
P51531	SMARCA2	Probable global transcription activator SNF2L2	-0.206838	0.655745	2.38816	8.30083e-08	-0.660767	0.00865309	1.93423	1.35042e-06	-0.864159	0.00120973	1.73084	4.83815e-06	No	No	No
P51532	SMARCA4	Transcription activator BRG1	-0.14301	0.761299	2.24679	5.68276e-08	-0.594615	0.00902269	1.79519	1.06374e-06	-0.730058	0.00201311	1.65974	2.7001e-06	No	No	No
P51571	SSR4	Translocon-associated protein subunit delta	-0.368995	0.678413	2.33986	5.63319e-05	-1.39076	0.00408197	1.31809	0.00777426	-1.86892	0.00037653	0.839933	0.0771067	No	No	No
P51572	BCAP31	B-cell receptor-associated protein 31	-0.0312664	0.953039	1.44638	1.20495e-06	-0.22413	0.216023	1.25351	9.33893e-06	-0.430968	0.0209637	1.04667	6.61429e-05	No	No	No
P51587	BRCA2	Breast cancer type 2 susceptibility protein	-0.0613329	0.966945	Inf	0	-2.87904	0.000177575	Inf	0	-2.35001	0.000981506	Inf	0	No	No	No
P51608	MECP2	Methyl-CpG-binding protein 2	-0.300157	0.362378	2.74272	3.54973e-08	-1.04011	0.000155699	2.00276	1.42224e-06	-0.154669	0.428851	2.88821	4.61576e-08	No	No	No
P51610	HCFC1	Host cell factor 1	-0.220275	0.654984	4.45586	2.77899e-10	-2.47421	2.92928e-07	2.20193	6.9038e-07	-1.98135	1.5611e-06	2.69479	9.56734e-08	No	No	No
P51617	IRAK1	Interleukin-1 receptor-associated kinase 1	0.934528	0.010079	3.31892	1.84369e-08	-1.24793	9.75886e-05	1.13646	0.000695236	-2.44179	2.19288e-07	-0.0573957	0.851098	No	No	No
P51648	ALDH3A2	Aldehyde dehydrogenase family 3 member A2	-0.0153038	0.99022	0.787325	0.0513857	-0.288457	0.467778	0.514171	0.21393	-0.598241	0.120302	0.204388	0.646221	No	No	No
P51649	ALDH5A1	Succinate-semialdehyde dehydrogenase, mitochondrial	0.205055	0.872987	0.0315295	0.948266	0.125479	0.815322	-0.0480463	0.932316	0.0441047	0.932232	-0.129421	0.830009	No	No	No
P51654	GPC3	Glypican-3	0.257816	0.928272	1.48463	0.227695	-0.52549	0.467285	0.701325	0.510748	-1.31771	0.0799413	-0.0908919	0.943256	No	No	No
P51659	HSD17B4	Peroxisomal multifunctional enzyme type 2	0.269935	0.780701	1.32463	0.00494045	-0.238856	0.577282	0.81584	0.0717613	-0.480852	0.239987	0.573843	0.214277	No	No	No
P51665	PSMD7	26S proteasome non-ATPase regulatory subunit 7	0.225808	0.754232	0.817617	0.018345	-0.113701	0.736034	0.478108	0.164828	-0.327292	0.298707	0.264517	0.467066	No	No	No
P51692	STAT5B	Signal transducer and activator of transcription 5B	-0.0931173	0.925558	1.96406	0.00181299	-1.79358	0.000250987	0.263606	0.64226	-1.89078	0.000124265	0.166401	0.782441	No	No	No
P51812	RPS6KA3	Ribosomal protein S6 kinase alpha-3	-0.146537	0.851625	2.92316	3.46826e-07	-0.816336	0.018122	2.25336	9.03635e-06	-1.16618	0.00165484	1.90352	5.71284e-05	No	No	No
P51858	HDGF	Hepatoma-derived growth factor	0.349554	0.496313	1.94949	7.51857e-06	-0.586255	0.0506733	1.01368	0.00344956	0.161566	0.569824	1.7615	4.29216e-05	No	No	No
P51946	CCNH	Cyclin-H	-0.0480083	0.945872	1.84129	0.000213246	-1.11392	0.00065767	0.775387	0.0559195	-1.5517	3.81145e-05	0.337599	0.412746	No	No	No
P51956	NEK3	Serine/threonine-protein kinase Nek3	0.285615	0.548041	2.36505	3.13738e-07	-0.862473	0.00348122	1.21696	0.000346649	-1.1209	0.000407325	0.958525	0.00276272	No	No	No
P51957	NEK4	Serine/threonine-protein kinase Nek4	0.421132	0.0395081	Inf	0	0.262641	0.062095	Inf	0	-0.871046	2.63079e-05	Inf	0	No	No	No
P51965	UBE2E1	Ubiquitin-conjugating enzyme E2 E1	-0.0742697	0.901169	1.07132	0.000228272	-0.00605312	0.978962	1.13953	0.000202754	-0.196159	0.377188	0.949429	0.00113875	No	No	No
P51970	NDUFA8	NADH dehydrogenase [ubiquinone] 1 alpha subcomplex subunit 8	0.861002	0.43406	1.43743	0.0589668	-0.604023	0.554435	-0.0275916	0.979933	-1.71486	0.0146732	-1.13843	0.157224	No	No	No
P51991	HNRNPA3	Heterogeneous nuclear ribonucleoprotein A3	-0.504718	0.488845	1.77842	0.000487871	-0.602094	0.148875	1.68104	0.00113344	-0.267965	0.507417	2.01517	0.000316876	No	No	No
P52209	PGD	6-phosphogluconate dehydrogenase, decarboxylating	-0.294951	0.562856	1.39922	0.000114162	-0.516606	0.0677217	1.17756	0.000765615	-0.856912	0.0046005	0.837254	0.00998651	No	No	No
P52272	HNRNPM	Heterogeneous nuclear ribonucleoprotein M	-0.887582	0.0329826	1.54631	5.57685e-05	-1.23907	0.000472433	1.19481	0.000818251	-1.02514	0.00156941	1.40875	0.000258894	No	No	No
P52292	KPNA2	Importin subunit alpha-1	0.612876	0.249405	1.54776	0.000322067	-0.189737	0.587606	0.745149	0.0463759	-0.428378	0.200259	0.506508	0.178288	No	No	No
P52294	KPNA1	Importin subunit alpha-5	0.150609	0.89912	2.68329	2.81807e-05	-0.979773	0.0393205	1.5529	0.00406983	-1.42288	0.00448832	1.1098	0.0319493	No	No	No
P52306	RAP1GDS1	Rap1 GTPase-GDP dissociation stimulator 1	0.166385	0.938236	2.69811	0.00209164	-2.15751	0.00891119	0.374216	0.644703	-1.17046	0.138892	1.36127	0.121682	No	No	No
P52434	POLR2H	DNA-directed RNA polymerases I, II, and III subunit RPABC3	0.477747	0.157017	0.777098	0.0252667	-1.02724	0.000905747	-0.727886	0.0479659	-1.12709	0.000210495	-0.827739	0.0273404	No	No	No
P52564	MAP2K6	Dual specificity mitogen-activated protein kinase kinase 6	0.0281552	0.973463	2.30584	1.43281e-06	-0.519776	0.0822616	1.75791	3.83321e-05	-0.85709	0.00674508	1.4206	0.000327975	No	No	No
P52565	ARHGDIA	Rho GDP-dissociation inhibitor 1	0.287617	0.707189	2.18283	1.98273e-05	-0.717852	0.052175	1.17736	0.0051327	-0.974614	0.0104473	0.920598	0.0245986	No	No	No
P52594	AGFG1	Arf-GAP domain and FG repeat-containing protein 1	0.328098	0.341382	4.95624	5.5346e-09	-1.5804	1.13493e-05	3.04775	8.94626e-07	-2.77492	8.62315e-08	1.85323	9.137e-05	No	No	No
P52597	HNRNPF	Heterogeneous nuclear ribonucleoprotein F	-0.910362	0.0847337	2.24633	1.55209e-05	-2.58912	6.7715e-06	0.567573	0.137851	-1.37444	0.00107801	1.78225	0.000273356	No	No	No
P52630	STAT2	Signal transducer and activator of transcription 2	0.308144	0.706738	Inf	0	-2.26599	0.000545427	Inf	0	#NAME?	0	NA	NA	No	No	No
P52655	GTF2A1	Transcription initiation factor IIA subunit 1	0.10603	0.952662	5.58559	3.03991e-05	-3.639	6.89877e-05	1.84056	0.0599221	-2.54341	0.000778047	2.93615	0.00730715	No	No	No
P52701	MSH6	DNA mismatch repair protein Msh6	-0.140753	0.858673	2.55764	1.21822e-06	-1.20927	0.00145492	1.48913	0.000372232	-1.30486	0.00064367	1.39353	0.000783113	No	No	No
P52732	KIF11	Kinesin-like protein KIF11	0.599987	0.233821	4.5839	3.87796e-09	-1.13851	0.00258859	2.84541	9.90884e-07	-2.15828	1.04655e-05	1.82564	9.46056e-05	No	No	No
P52756	RBM5	RNA-binding protein 5	-0.64977	0.00652026	Inf	0	-2.76835	9.52935e-07	Inf	0	-1.6596	8.49847e-07	Inf	0	No	No	No
P52788	SMS	Spermine synthase	0.22859	0.803802	3.55151	3.15761e-06	-1.05087	0.0147537	2.27205	0.000264425	-1.726	0.000909209	1.59692	0.00583965	No	No	No
P52789	HK2	Hexokinase-2	0.158561	0.806032	1.72777	1.39102e-05	-0.238256	0.388461	1.33095	0.000256877	-0.629631	0.0252174	0.939575	0.00460756	No	No	No
P52907	CAPZA1	F-actin-capping protein subunit alpha-1	0.477403	0.349378	3.52885	3.66153e-08	-2.43733	3.27921e-06	0.614114	0.0695659	-2.73323	8.22031e-07	0.318221	0.359319	No	No	No
P52926	HMGA2	High mobility group protein HMGI-C	-0.125887	0.86158	2.81367	1.03498e-06	0.077074	0.802338	3.01663	1.00091e-06	-0.101662	0.725527	2.83789	2.05257e-06	No	No	No
P52948	NUP98	Nuclear pore complex protein Nup98-Nup96	-0.545523	0.198211	2.8823	8.55802e-08	-1.71605	2.78723e-05	1.71177	3.00195e-05	-1.92121	6.85989e-06	1.50661	0.000123244	No	No	No
P53004	BLVRA	Biliverdin reductase A	0.223759	0.797655	1.57294	0.000589904	-0.653788	0.0869521	0.695397	0.0837573	-1.16956	0.00441851	0.179623	0.674885	No	No	No
P53007	SLC25A1	Tricarboxylate transport protein, mitochondrial	-0.155407	0.925558	0.0832066	0.88532	0.0339957	0.956593	0.272609	0.674768	0.113403	0.850564	0.352016	0.599339	No	No	No
P53041	PPP5C	Serine/threonine-protein phosphatase 5	-0.141672	0.822239	2.28597	8.07899e-07	-0.743641	0.0123135	1.684	3.08294e-05	-1.07266	0.000899441	1.35498	0.000280322	No	No	No
P53350	PLK1	Serine/threonine-protein kinase PLK1	-0.00986921	0.995896	2.64299	0.000111773	-0.391303	0.458206	2.26156	0.00065744	-0.907081	0.0796639	1.74578	0.00534401	No	No	No
P53365	ARFIP2	Arfaptin-2	0.515791	0.0999552	Inf	0	-2.80383	9.75886e-05	Inf	0	#NAME?	0	NA	NA	No	No	No
P53367	ARFIP1	Arfaptin-1	0.687215	0.2353	3.72337	2.2759e-07	-1.9084	0.000177271	1.12775	0.00950806	-2.88649	7.47523e-06	0.149664	0.746561	No	No	No
P53396	ACLY	ATP-citrate synthase	0.283589	0.551809	0.933875	0.00198071	-0.301074	0.246792	0.349212	0.20421	-0.505052	0.0533068	0.145234	0.622217	No	No	No
P53611	RABGGTB	Geranylgeranyl transferase type-2 subunit beta	-0.442844	0.398854	3.03239	1.74213e-07	-2.06212	1.55786e-05	1.41312	0.000492275	-2.23244	5.2415e-06	1.2428	0.00166652	No	No	No
P53618	COPB1	Coatomer subunit beta	-0.328493	0.494613	2.59697	2.00992e-07	-1.28952	0.000257776	1.63594	3.8165e-05	-1.91128	6.02427e-06	1.01418	0.00263523	No	No	No
P53621	COPA	Coatomer subunit alpha	-0.186669	0.871736	1.27201	0.00979199	-0.394142	0.385626	1.06454	0.0322038	-0.769153	0.0853723	0.68953	0.163169	No	No	No
P53680	AP2S1	AP-2 complex subunit sigma	-0.451976	0.509193	2.24722	3.00567e-05	-1.36601	0.00226435	1.33318	0.00361543	-1.67121	0.000394975	1.02798	0.0203491	No	No	No
P53701	HCCS	Cytochrome c-type heme lyase	0.455679	0.539938	-0.218014	0.58665	0.127518	0.765631	-0.546175	0.205891	0.430736	0.277662	-0.242957	0.599339	No	No	No
P53985	SLC16A1	Monocarboxylate transporter 1	-0.168682	0.81253	0.685638	0.0300453	-0.217349	0.47595	0.636971	0.0513501	-0.186845	0.524614	0.667474	0.047686	No	No	No
P53990	IST1	IST1 homolog	0.284146	0.22528	2.53237	6.54451e-10	-0.718786	0.000266216	1.52944	2.19561e-07	-1.32042	8.58627e-07	0.927806	4.13326e-05	No	No	No
P53992	SEC24C	Protein transport protein Sec24C	0.0402541	0.963715	2.30616	1.30235e-06	-0.863823	0.00709445	1.40209	0.000269178	-1.45225	0.000119561	0.813656	0.0157314	No	No	No
P53999	SUB1	Activated RNA polymerase II transcriptional coactivator p15	0.116457	0.872987	3.00721	8.91078e-08	-1.34594	0.000313037	1.54481	0.000118819	0.184323	0.517856	3.07507	1.53847e-07	No	No	No
P54098	POLG	DNA polymerase subunit gamma-1	0.0422427	0.988246	3.02889	0.00799902	-1.38354	0.131509	1.60311	0.142285	-0.580786	0.51104	2.40586	0.0389044	No	No	No
P54132	BLM	Bloom syndrome protein	-0.400157	0.335609	3.18033	9.2657e-08	-1.23102	0.000285696	2.34947	3.27303e-06	-0.201542	0.420326	3.37895	1.09825e-07	No	No	No
P54136	RARS	Arginine--tRNA ligase, cytoplasmic	-0.175279	0.796279	2.959	1.04021e-07	-1.02338	0.00241685	2.1109	6.12514e-06	-1.58498	5.7998e-05	1.5493	0.000144713	No	No	No
P54252	ATXN3	Ataxin-3	0.681124	0.0339069	Inf	0	-1.08401	0.000346662	Inf	0	-0.764789	0.0241898	Inf	0	No	No	No
P54277	PMS1	PMS1 protein homolog 1	-0.0961747	0.913351	4.1681	5.42651e-06	-0.892783	0.0244021	3.37149	6.31439e-05	-1.26748	0.00332565	2.99679	0.00019154	No	No	No
P54577	YARS	Tyrosine--tRNA ligase, cytoplasmic	0.444128	0.179936	2.21332	1.06788e-07	-0.602314	0.0111361	1.16687	0.000111001	-1.08708	0.000125968	0.682106	0.00844683	No	No	No
P54578	USP14	Ubiquitin carboxyl-terminal hydrolase 14	0.880602	0.0377055	3.30902	2.98811e-08	-0.591648	0.0476535	1.83677	2.17477e-05	-1.16036	0.000722033	1.26806	0.000737034	No	No	No
P54619	PRKAG1	5'-AMP-activated protein kinase subunit gamma-1	-0.232823	0.724373	1.75598	3.3546e-05	-0.9775	0.00440205	1.0113	0.00474093	-1.40972	0.000231103	0.579085	0.0856079	No	No	No
P54646	PRKAA2	5'-AMP-activated protein kinase catalytic subunit alpha-2	-0.10603	0.872175	1.14994	0.00110117	-0.947431	0.00195171	0.308544	0.316054	-1.38498	8.11772e-05	-0.129004	0.697782	No	No	No
P54709	ATP1B3	Sodium/potassium-transporting ATPase subunit beta-3	-0.0485959	0.974599	1.59834	0.00950266	-0.696588	0.217127	0.950344	0.113695	-0.913168	0.10062	0.733765	0.235039	No	No	No
P54802	NAGLU	Alpha-N-acetylglucosaminidase	-0.203945	0.632331	1.72806	2.61767e-05	-1.28387	0.000246276	0.648138	0.0293315	-2.22237	9.05165e-06	-0.290363	0.356125	No	No	No
P54819	AK2	Adenylate kinase 2, mitochondrial	0.801425	0.424789	1.08189	0.0557917	-0.219454	0.718819	0.0610099	0.919314	-0.63575	0.269114	-0.355286	0.567094	No	No	No
P54886	ALDH18A1	Delta-1-pyrroline-5-carboxylate synthase	0.375243	0.432214	0.526758	0.066127	0.332792	0.235068	0.484307	0.105474	-0.00539707	0.98403	0.146118	0.646221	No	No	No
P54920	NAPA	Alpha-soluble NSF attachment protein	0.433479	0.433338	1.54048	0.0101965	-0.456651	0.360943	0.650346	0.292963	#NAME?	0	#NAME?	0	No	No	No
P55010	EIF5	Eukaryotic translation initiation factor 5	0.644071	0.0272519	5.96639	2.35237e-12	-0.166066	0.403385	5.15625	1.51053e-11	-1.80638	5.01023e-07	3.51594	6.93333e-10	No	No	No
P55011	SLC12A2	Solute carrier family 12 member 2	0.161445	0.821089	0.899961	0.0180225	-0.690883	0.0348232	0.0476329	0.902633	-1.12842	0.00178808	-0.389905	0.316286	No	No	No
P55039	DRG2	Developmentally-regulated GTP-binding protein 2	-0.0596935	0.974599	2.81568	0.000732425	-1.15643	0.0985109	1.71894	0.0248346	-1.56742	0.0264106	1.30795	0.0859738	No	No	No
P55060	CSE1L	Exportin-2	-0.332331	0.421356	2.69606	4.44541e-08	-1.39728	5.29586e-05	1.6311	1.36744e-05	-1.5877	1.18348e-05	1.44069	5.53333e-05	No	No	No
P55081	MFAP1	Microfibrillar-associated protein 1	-0.699947	0.0399612	Inf	0	-1.97833	2.97343e-06	Inf	0	-0.183485	0.404261	Inf	0	No	No	No
P55084	HADHB	Trifunctional enzyme subunit beta, mitochondrial	0.252011	0.682885	2.04933	5.60049e-06	0.396595	0.184061	2.19391	5.05001e-06	0.263944	0.360817	2.06126	1.10352e-05	No	No	No
P55145	MANF	Mesencephalic astrocyte-derived neurotrophic factor	1.02715	0.31092	0.0899901	0.885063	#NAME?	0	#NAME?	0	1.06415	0.192974	0.126989	0.898768	No	No	No
P55196	AFDN	Afadin	0.20638	0.68102	4.05576	6.03064e-10	-0.833879	0.00275366	3.0155	2.30754e-08	-1.50799	1.72318e-05	2.34139	3.75424e-07	No	No	No
P55198	MLLT6	Protein AF-17	-0.961089	0.573987	Inf	0	-1.60181	0.272105	Inf	0	-1.7522	0.220566	Inf	0	No	No	No
P55199	ELL	RNA polymerase II elongation factor ELL	-0.52424	0.710516	Inf	0	-1.66448	0.0812359	Inf	0	-1.48397	0.036712	Inf	0	No	No	No
P55265	ADAR	Double-stranded RNA-specific adenosine deaminase	-0.299486	0.814839	0.293912	0.583262	-0.0211153	0.970135	0.572283	0.320568	0.326029	0.53986	0.919427	0.125114	No	No	No
P55327	TPD52	Tumor protein D52	0.975988	0.077017	5.02575	7.29803e-07	-2.42802	3.03026e-05	1.62174	0.0100533	-3.23912	1.95804e-06	0.810635	0.170902	No	No	No
P55769	SNU13	NHP2-like protein 1	1.17158	0.0592094	0.00401651	0.991418	1.18165	0.0104715	0.0140869	0.974315	1.22634	0.00729998	0.0587731	0.902571	No	No	No
P55786	NPEPPS	Puromycin-sensitive aminopeptidase	0.0503532	0.950106	2.40484	5.71393e-07	-1.01786	0.00187584	1.33663	0.000290457	-1.54431	5.01387e-05	0.810178	0.0129295	No	No	No
P55854	SUMO3	Small ubiquitin-related modifier 3	0.8658	0.0029307	3.92138	2.00271e-11	-1.36124	1.65601e-06	1.69434	1.39776e-07	-0.386033	0.0208373	2.66955	1.45413e-09	No	No	No
P55884	EIF3B	Eukaryotic translation initiation factor 3 subunit B	0.249311	0.774415	1.99296	7.96571e-05	-0.177446	0.647852	1.5662	0.000974272	-0.578683	0.119875	1.16497	0.00914857	No	No	No
P55957	BID	BH3-interacting domain death agonist	0.216298	0.679598	-0.608177	0.0232813	0.363721	0.153364	-0.460755	0.0895977	0.534316	0.0374901	-0.29016	0.296275	No	No	No
P56134	ATP5MF	ATP synthase subunit f, mitochondrial	0.0703303	0.987059	1.92041	0.148172	-0.792861	0.556646	1.05722	0.454994	-1.00972	0.434944	0.840362	0.577965	No	No	No
P56182	RRP1	Ribosomal RNA processing protein 1 homolog A	-0.178094	0.668445	2.58146	1.00176e-08	0.596127	0.0075235	3.35568	1.42139e-09	0.420576	0.0402962	3.18013	2.38493e-09	No	No	No
P56192	MARS	Methionine--tRNA ligase, cytoplasmic	-0.26012	0.597703	3.19654	1.42283e-08	-1.27177	0.000191782	2.18489	1.32721e-06	-1.81591	6.02452e-06	1.64075	2.76403e-05	No	No	No
P56270	MAZ	Myc-associated zinc finger protein	0.0606051	0.942599	3.15104	4.41572e-08	-0.77819	0.0118186	2.31224	1.99241e-06	-1.17674	0.000589974	1.91369	1.55411e-05	No	No	No
P56377	AP1S2	AP-1 complex subunit sigma-2	-0.239979	0.813642	1.98927	0.000266722	-0.31416	0.472811	1.91509	0.000555329	-0.765917	0.0749166	1.46333	0.00498438	No	No	No
P56378	ATP5MPL	ATP synthase subunit ATP5MPL, mitochondrial	-0.0835552	0.945223	-0.158359	0.705698	-0.276875	0.52237	-0.351679	0.440215	-0.0496169	0.910176	-0.124421	0.802877	No	No	No
P56381;Q5VTU8	ATP5F1E;ATP5F1EP2	ATP synthase subunit epsilon, mitochondrial;ATP synthase subunit epsilon-like protein, mitochondrial	-0.354073	0.828859	-0.839189	0.178528	-0.0648972	0.9013	-0.550013	0.209339	-0.116576	0.816996	-0.601691	0.187435	No	No	No
P56385	ATP5ME	ATP synthase subunit e, mitochondrial	0.517742	0.179936	1.21509	0.00019491	0.495087	0.0584561	1.19244	0.000348805	0.143451	0.56333	0.840803	0.00588273	No	No	No
P56556	NDUFA6	NADH dehydrogenase [ubiquinone] 1 alpha subcomplex subunit 6	-0.219383	0.893538	0.850979	0.232863	-0.132257	0.843249	0.938104	0.217797	0.0975947	0.880868	1.16796	0.141161	No	No	No
P56937	HSD17B7	3-keto-steroid reductase	-0.117064	0.902698	1.83996	0.000120256	-1.00828	0.0110063	0.948751	0.0202198	-1.49808	0.000616079	0.45895	0.25244	No	No	No
P56945	BCAR1	Breast cancer anti-estrogen resistance protein 1	0.71918	0.244112	Inf	0	-2.8318	3.62892e-05	Inf	0	-4.01184	8.87761e-06	Inf	0	No	No	No
P57076	CFAP298	Cilia- and flagella-associated protein 298	0.625264	0.103358	Inf	0	-0.784904	0.0213651	Inf	0	-2.02062	0.000106671	Inf	0	No	No	No
P57088	TMEM33	Transmembrane protein 33	-0.110695	0.900972	2.17114	1.18052e-05	-0.552114	0.108006	1.72972	0.000163886	-1.01802	0.00567522	1.26381	0.0025809	No	No	No
P57105	SYNJ2BP	Synaptojanin-2-binding protein	-0.0830669	0.954808	2.82867	4.30863e-05	-1.03564	0.0468499	1.8761	0.00215325	-1.42841	0.00812682	1.48333	0.0118163	No	No	No
P57678	GEMIN4	Gem-associated protein 4	-0.390643	0.607425	3.23374	9.60591e-07	-1.73813	0.000461466	1.88625	0.000297892	-2.30957	3.05684e-05	1.31482	0.00563135	No	No	No
P57737	CORO7	Coronin-7	1.11206	0.0826407	Inf	0	-1.04103	0.0476913	Inf	0	#NAME?	0	NA	NA	No	No	No
P57740	NUP107	Nuclear pore complex protein Nup107	-0.353698	0.3427	2.68845	2.52199e-08	-1.5374	1.37185e-05	1.50474	1.7077e-05	-1.90803	1.28329e-06	1.13411	0.000290694	No	No	No
P57772	EEFSEC	Selenocysteine-specific elongation factor	0.00390366	0.994091	Inf	0	-0.254161	0.10735	Inf	0	-0.584628	0.00152209	Inf	0	No	No	No
P58004	SESN2	Sestrin-2	-0.263609	0.725411	1.73143	0.000455057	-1.99971	6.32678e-05	-0.00467849	0.991032	-2.47349	7.28751e-06	-0.47845	0.265802	No	No	No
P59780	AP3S2	AP-3 complex subunit sigma-2	-0.0640981	0.931286	2.97939	8.31461e-06	-0.895873	0.00472258	2.14762	0.000202754	-1.66281	9.1791e-05	1.38068	0.00654276	No	No	No
P59998	ARPC4	Actin-related protein 2/3 complex subunit 4	0.0144618	0.99292	0.383007	0.375476	-0.149414	0.744352	0.219131	0.648456	-0.295727	0.491108	0.0728182	0.893543	No	No	No
P60059	SEC61G	Protein transport protein Sec61 subunit gamma	0.309003	0.789424	-1.216	0.022457	0.338957	0.504966	-1.18605	0.0322038	0.301642	0.538486	-1.22336	0.0314846	No	No	No
P60228	EIF3E	Eukaryotic translation initiation factor 3 subunit E	-0.342105	0.44772	2.88469	4.90034e-08	-1.1249	0.000588599	2.10189	2.3525e-06	-1.72805	1.09893e-05	1.49874	7.91063e-05	No	No	No
P60468	SEC61B	Protein transport protein Sec61 subunit beta	-0.29888	0.700444	-0.457798	0.206333	0.211012	0.569569	0.0520935	0.898589	0.0207972	0.955981	-0.138121	0.744321	No	No	No
P60510	PPP4C	Serine/threonine-protein phosphatase 4 catalytic subunit	-0.131516	0.830273	2.75625	8.25731e-08	-1.10478	0.000699974	1.78299	1.27106e-05	-1.53166	3.38914e-05	1.35611	0.000206452	No	No	No
P60520	GABARAPL2	Gamma-aminobutyric acid receptor-associated protein-like 2	0.322149	0.711053	0.798064	0.155468	-0.0365528	0.943898	0.439362	0.495967	-0.958428	0.0411283	-0.482514	0.449964	No	No	No
P60709	ACTB	Actin, cytoplasmic 1	0.206209	0.733622	1.58684	3.53858e-05	-0.62922	0.0299791	0.751415	0.0160035	-0.919899	0.00289297	0.460736	0.129543	No	No	No
P60842	EIF4A1	Eukaryotic initiation factor 4A-I	0.483323	0.235666	1.88775	3.96119e-06	0.0597846	0.830906	1.46421	8.07591e-05	-0.627635	0.0216132	0.776792	0.0121587	No	No	No
P60866	RPS20	40S ribosomal protein S20	0.13336	0.844584	2.58919	3.19584e-07	-0.00535088	0.984672	2.45048	1.06451e-06	-0.19981	0.470035	2.25602	2.81517e-06	No	No	No
P60953	CDC42	Cell division control protein 42 homolog	0.00473572	0.998157	0.846601	0.183109	-0.826463	0.198452	0.0154022	0.982254	-1.06736	0.0921598	-0.225492	0.75897	No	No	No
P61006	RAB8A	Ras-related protein Rab-8A	-0.300518	0.641017	-0.0533689	0.86714	-0.445699	0.17268	-0.19855	0.570351	-0.516998	0.107028	-0.269849	0.459147	No	No	No
P61009	SPCS3	Signal peptidase complex subunit 3	-0.305754	0.816523	2.24811	0.000974972	-1.1848	0.0448948	1.36907	0.0298201	-1.52603	0.0113877	1.02784	0.102019	No	No	No
P61011	SRP54	Signal recognition particle 54 kDa protein	0.214563	0.628032	-0.434173	0.0609982	0.656745	0.00816147	0.00800937	0.974719	0.303372	0.168548	-0.345364	0.163603	No	No	No
P61019	RAB2A	Ras-related protein Rab-2A	-0.374931	0.633796	1.62287	0.000778032	-0.89613	0.032271	1.10167	0.0148799	-1.19261	0.00596208	0.80519	0.0701324	No	No	No
P61020	RAB5B	Ras-related protein Rab-5B	-0.210783	0.81253	0.680222	0.0754225	-0.844453	0.0317643	0.0465521	0.910785	-0.897458	0.0207502	-0.00645261	0.988888	No	No	No
P61026	RAB10	Ras-related protein Rab-10	-0.178826	0.787953	1.07255	0.00149822	-0.610849	0.0408707	0.640532	0.0416914	-0.662217	0.0249574	0.589164	0.0655042	No	No	No
P61081	UBE2M	NEDD8-conjugating enzyme Ubc12	0.95254	0.0117372	2.04293	7.31749e-07	-0.224683	0.358458	0.865708	0.00297324	-0.577196	0.021463	0.513195	0.0585762	No	No	No
P61086	UBE2K	Ubiquitin-conjugating enzyme E2 K	0.503337	0.380399	1.39738	0.000830083	-0.359832	0.300383	0.534214	0.146903	-0.641903	0.064593	0.252143	0.520683	No	No	No
P61088	UBE2N	Ubiquitin-conjugating enzyme E2 N	0.446075	0.476044	0.320644	0.361799	0.0761372	0.84055	-0.0492947	0.901352	0.0709776	0.845091	-0.0544543	0.902377	No	No	No
P61106	RAB14	Ras-related protein Rab-14	-0.0720424	0.928272	1.34509	0.00024787	-0.709665	0.0209199	0.707468	0.0274635	-1.06301	0.00143695	0.354123	0.26492	No	No	No
P61158	ACTR3	Actin-related protein 3	0.140006	0.771134	1.35696	5.04874e-05	-0.988803	0.000328037	0.228156	0.366355	-1.53596	6.0961e-06	-0.319004	0.223468	No	No	No
P61160	ACTR2	Actin-related protein 2	-0.172841	0.815657	2.69772	6.08833e-07	-1.0454	0.00355751	1.82516	5.32091e-05	-1.4211	0.000289	1.44946	0.00050529	No	No	No
P61163	ACTR1A	Alpha-centractin	0.0390462	0.974599	-0.537516	0.303229	-1.3075	0.0116728	-1.88406	0.00370562	-1.20527	0.0226628	-1.78183	0.00861972	No	No	No
P61201	COPS2	COP9 signalosome complex subunit 2	0.230964	0.81253	1.90779	0.000253379	-0.805462	0.0572125	0.87136	0.0514451	-1.15096	0.00888304	0.525861	0.244122	No	No	No
P61204;P84077	ARF3;ARF1	ADP-ribosylation factor 3;ADP-ribosylation factor 1	0.0661345	0.954808	-1.33997	0.00340495	0.155417	0.708539	-1.25069	0.00734577	0.361753	0.355532	-1.04435	0.0233758	No	No	No
P61221	ABCE1	ATP-binding cassette sub-family E member 1	0.251354	0.614619	1.97257	1.9608e-06	-0.0357857	0.895272	1.68543	1.71102e-05	-0.280665	0.264157	1.44056	9.49613e-05	No	No	No
P61224	RAP1B	Ras-related protein Rap-1b	0.175016	0.819403	0.00859578	0.978352	0.491851	0.14186	0.325431	0.354447	0.418226	0.195871	0.251806	0.501397	No	No	No
P61225	RAP2B	Ras-related protein Rap-2b	0.0978442	0.961713	0.91766	0.175338	-0.369412	0.594353	0.450404	0.539201	-0.577743	0.383371	0.242073	0.757317	No	No	No
P61254	RPL26	60S ribosomal protein L26	0.26197	0.398854	2.27018	1.54307e-08	0.71501	0.00126131	2.72322	4.5192e-09	0.86142	0.000225471	2.86963	2.72112e-09	No	No	No
P61289	PSME3	Proteasome activator complex subunit 3	-0.106182	0.901193	2.44085	3.89631e-06	-2.29135	1.31304e-05	0.255687	0.464609	-2.08415	3.92216e-05	0.462881	0.230506	No	No	No
P61421	ATP6V0D1	V-type proton ATPase subunit d 1	-0.0711867	0.942599	2.86163	6.81056e-07	-1.15599	0.00289294	1.77682	0.000127249	-1.66817	0.00013379	1.26465	0.00253584	No	No	No
P61513	RPL37A	60S ribosomal protein L37a	0.207445	0.783948	3.37109	9.22167e-08	0.254859	0.441897	3.41851	1.46545e-07	0.319664	0.315646	3.48331	1.42261e-07	No	No	No
P61586	RHOA	Transforming protein RhoA	0.0884421	0.904614	0.451928	0.113675	0.129303	0.658464	0.49279	0.104192	0.145932	0.599745	0.509418	0.103598	No	No	No
P61619	SEC61A1	Protein transport protein Sec61 subunit alpha isoform 1	-0.00343169	0.995896	1.43392	6.14501e-05	0.108959	0.690457	1.54631	4.92555e-05	-0.264203	0.304076	1.17315	0.000683379	No	No	No
P61626	LYZ	Lysozyme C	-1.32956	0.816523	Inf	0	-1.10363	0.593979	Inf	0	0.329825	0.8585	Inf	0	No	No	No
P61758	VBP1	Prefoldin subunit 3	0.863258	0.00383021	4.48874	8.29367e-11	-1.04026	4.1636e-05	2.58522	2.34662e-08	-1.56861	8.22031e-07	2.05688	2.6108e-07	No	No	No
P61764	STXBP1	Syntaxin-binding protein 1	-0.117735	0.813642	2.95689	3.87907e-09	-0.784429	0.00165549	2.2902	9.80355e-08	-1.39973	1.00497e-05	1.67489	2.82302e-06	No	No	No
P61803	DAD1	Dolichyl-diphosphooligosaccharide--protein glycosyltransferase subunit DAD1	-0.246651	0.729752	1.53781	0.000233939	0.150009	0.657858	1.93447	4.57528e-05	-0.207347	0.51846	1.57712	0.000357351	No	No	No
P61923	COPZ1	Coatomer subunit zeta-1	-0.363698	0.700683	3.35456	2.25119e-06	-1.69401	0.00140024	2.02425	0.000458988	-2.42914	5.71411e-05	1.28911	0.0131885	No	No	No
P61966	AP1S1	AP-1 complex subunit sigma-1A	-0.256588	0.826712	1.22204	0.0232619	-0.48602	0.342183	0.992605	0.0699158	-0.666407	0.178529	0.812218	0.145775	No	No	No
P61978	HNRNPK	Heterogeneous nuclear ribonucleoprotein K	-1.06996	0.00394311	2.94382	6.74453e-09	-1.70462	3.61859e-06	2.30916	1.49728e-07	-0.486584	0.0316718	3.5272	2.1728e-09	No	No	No
P62068	USP46	Ubiquitin carboxyl-terminal hydrolase 46	-0.218251	0.872987	1.13154	0.0445123	-0.908253	0.0998463	0.441542	0.446306	-1.3579	0.0164518	-0.00810089	0.990512	No	No	No
P62070	RRAS2	Ras-related protein R-Ras2	-0.28226	0.748093	0.583546	0.143935	-0.571296	0.155084	0.294511	0.49091	-0.632294	0.107945	0.233512	0.606027	No	No	No
P62081	RPS7	40S ribosomal protein S7	-0.0962474	0.875113	1.80418	3.25118e-06	0.798447	0.00435822	2.69888	9.55227e-08	0.79796	0.00364778	2.69839	1.11012e-07	No	No	No
P62140	PPP1CB	Serine/threonine-protein phosphatase PP1-beta catalytic subunit	0.449025	0.669456	1.43558	0.0102211	-0.768034	0.137587	0.218519	0.697782	-1.26694	0.0174283	-0.280385	0.630024	No	No	No
P62191	PSMC1	26S proteasome regulatory subunit 4	0.441587	0.595057	1.23145	0.00981981	0.474125	0.277164	1.26399	0.0111839	0.26418	0.535874	1.05404	0.0328912	No	No	No
P62195	PSMC5	26S proteasome regulatory subunit 8	0.585543	0.494162	1.53022	0.00491425	-0.755975	0.123932	0.188705	0.725509	-0.980108	0.0455594	-0.0354286	0.9547	No	No	No
P62244	RPS15A	40S ribosomal protein S15a	0.14405	0.872987	0.032436	0.927085	0.603249	0.102498	0.491635	0.201846	0.595623	0.0976224	0.484008	0.225441	No	No	No
P62249	RPS16	40S ribosomal protein S16	0.168026	0.753337	1.8467	1.85138e-06	0.494673	0.047013	2.17334	6.77082e-07	0.579262	0.0200235	2.25793	5.07472e-07	No	No	No
P62258	YWHAE	14-3-3 protein epsilon	0.148149	0.764493	2.07677	1.98441e-07	-0.882453	0.000864782	1.04617	0.000281625	-1.14244	7.98515e-05	0.786187	0.0032413	No	No	No
P62263	RPS14	40S ribosomal protein S14	0.0652723	0.954808	2.99176	2.13221e-06	0.272628	0.496809	3.19912	2.02293e-06	0.163768	0.674228	3.09026	3.24667e-06	No	No	No
P62269	RPS18	40S ribosomal protein S18	0.0657206	0.918887	2.18084	2.93714e-07	0.780335	0.00379597	2.89546	2.91747e-08	0.814592	0.00235839	2.92971	2.98692e-08	No	No	No
P62273	RPS29	40S ribosomal protein S29	0.445267	0.681818	2.31785	0.000374832	-0.305219	0.565272	1.56737	0.00917203	0.184206	0.723179	2.05679	0.0017529	No	No	No
P62277	RPS13	40S ribosomal protein S13	0.242654	0.568515	2.24818	1.52997e-07	0.145772	0.531906	2.1513	4.57871e-07	0.365069	0.106951	2.3706	1.90647e-07	No	No	No
P62280	RPS11	40S ribosomal protein S11	0.427978	0.361056	2.34362	9.42528e-07	0.623932	0.0363378	2.53958	7.98459e-07	0.862268	0.00555073	2.77791	3.58018e-07	No	No	No
P62304	SNRPE	Small nuclear ribonucleoprotein E	0.381576	0.682891	1.41972	0.004894	-0.185588	0.690086	0.852558	0.0781858	-0.339457	0.438583	0.698689	0.157224	No	No	No
P62314	SNRPD1	Small nuclear ribonucleoprotein Sm D1	0.0388434	0.966945	1.71885	0.000120614	0.245837	0.477219	1.92584	6.70173e-05	-0.172726	0.605746	1.50728	0.000700305	No	No	No
P62316	SNRPD2	Small nuclear ribonucleoprotein Sm D2	0.0722192	0.884916	1.91761	1.76979e-07	0.675793	0.00301324	2.52118	1.95629e-08	0.674673	0.00252081	2.52006	2.21774e-08	No	No	No
P62318	SNRPD3	Small nuclear ribonucleoprotein Sm D3	0.278327	0.735565	2.49134	8.86169e-06	0.309901	0.416003	2.52292	1.37419e-05	0.308101	0.402113	2.52112	1.65066e-05	No	No	No
P62330	ARF6	ADP-ribosylation factor 6	-0.211492	0.746007	-0.225954	0.437956	-0.202225	0.502941	-0.216688	0.49672	-0.149336	0.608518	-0.163799	0.627897	No	No	No
P62333	PSMC6	26S proteasome regulatory subunit 10B	0.925308	0.201012	0.864435	0.0742717	-0.405414	0.397568	-0.466287	0.354206	-0.454403	0.324709	-0.515276	0.324951	No	No	No
P62495	ETF1	Eukaryotic peptide chain release factor subunit 1	0.70467	0.0265648	2.75352	8.47716e-09	-0.462697	0.0366931	1.58615	4.54305e-06	-1.13961	6.54071e-05	0.909238	0.000900539	No	No	No
P62714;P67775	PPP2CB;PPP2CA	Serine/threonine-protein phosphatase 2A catalytic subunit beta isoform;Serine/threonine-protein phosphatase 2A catalytic subunit alpha isoform	0.195419	0.93151	3.28252	0.000882803	-1.21353	0.143123	1.87357	0.0378407	-1.85835	0.0272586	1.22874	0.172893	No	No	No
P62736	ACTA2	Actin, aortic smooth muscle	0.155029	0.858673	1.75856	0.000131214	-0.82799	0.02577	0.775536	0.0438096	-1.14297	0.00342032	0.460559	0.23371	No	No	No
P62805	H4C13	Histone H4	0.190112	0.754232	0.89948	0.00366928	0.239896	0.383444	0.949264	0.00351945	0.0395014	0.88826	0.74887	0.0176879	No	No	No
P62820	RAB1A	Ras-related protein Rab-1A	-0.38876	0.537737	0.974363	0.0101364	-0.750752	0.0378771	0.61237	0.0990734	-1.02491	0.00637052	0.338209	0.380802	No	No	No
P62826	RAN	GTP-binding nuclear protein Ran	0.121713	0.820857	1.02714	0.000406902	0.279441	0.232701	1.18487	0.000177326	-0.0585155	0.804148	0.84691	0.00318419	No	No	No
P62829	RPL23	60S ribosomal protein L23	-0.0516976	0.945223	2.25555	5.82137e-07	-0.362014	0.169993	1.94523	4.8545e-06	-0.311851	0.222026	1.99539	4.36127e-06	No	No	No
P62847	RPS24	40S ribosomal protein S24	-0.00489628	0.995896	2.56167	2.80901e-07	0.797558	0.00876585	3.36413	3.16601e-08	0.756041	0.0104083	3.32261	4.14179e-08	No	No	No
P62851	RPS25	40S ribosomal protein S25	0.151008	0.816523	2.40466	5.5897e-07	0.97605	0.00245093	3.22971	4.89962e-08	0.975647	0.00202117	3.2293	5.75281e-08	No	No	No
P62857	RPS28	40S ribosomal protein S28	0.502304	0.103358	-0.195264	0.344551	0.472267	0.0317752	-0.225301	0.310121	0.50408	0.0203177	-0.193488	0.4084	No	No	No
P62873;P62879;Q9HAV0	GNB1;GNB2;GNB4	Guanine nucleotide-binding protein G(I)/G(S)/G(T) subunit beta-1;Guanine nucleotide-binding protein G(I)/G(S)/G(T) subunit beta-2;Guanine nucleotide-binding protein subunit beta-4	0.376634	0.495399	0.463042	0.0765424	-0.159801	0.615825	-0.0733927	0.796862	-0.11262	0.715851	-0.0262121	0.935745	No	No	No
P62888	RPL30	60S ribosomal protein L30	0.13776	0.840464	2.44194	7.05693e-07	-0.0591084	0.846263	2.24507	3.08632e-06	-0.260606	0.354718	2.04357	9.21828e-06	No	No	No
P62891;Q59GN2	RPL39;RPL39P5	60S ribosomal protein L39;Putative 60S ribosomal protein L39-like 5	-0.0376641	0.97969	2.84987	4.67721e-05	0.736244	0.152819	3.62378	7.55996e-06	0.790719	0.116005	3.67825	7.5841e-06	No	No	No
P62899	RPL31	60S ribosomal protein L31	0.0288584	0.950079	2.36106	2.21753e-09	0.175338	0.272105	2.50754	2.36428e-09	0.256733	0.103391	2.58893	1.80037e-09	No	No	No
P62906	RPL10A	60S ribosomal protein L10a	-0.0815074	0.875799	0.742624	0.00240212	0.0348667	0.876737	0.858998	0.00115914	-0.204613	0.320974	0.619519	0.0124918	No	No	No
P62910	RPL32	60S ribosomal protein L32	0.0864607	0.966945	3.6756	0.000153366	1.00217	0.183123	4.59132	3.11067e-05	1.20139	0.10414	4.79053	2.53301e-05	No	No	No
P62913	RPL11	60S ribosomal protein L11	0.182648	0.796279	1.61052	7.52936e-05	0.293262	0.337496	1.72114	6.47988e-05	0.282425	0.339228	1.7103	8.6525e-05	No	No	No
P62937	PPIA	Peptidyl-prolyl cis-trans isomerase A	1.1591	0.0330426	0.16046	0.659539	0.337712	0.363514	-0.660931	0.0945575	0.286153	0.426156	-0.712491	0.0816744	No	No	No
P62979	RPS27A	Ubiquitin-40S ribosomal protein S27a	0.099456	0.911894	1.75886	9.1991e-05	-0.0437413	0.901891	1.61566	0.000303114	0.154158	0.643859	1.81356	0.000137579	No	No	No
P63000	RAC1	Ras-related C3 botulinum toxin substrate 1	0.164982	0.803802	0.504575	0.0791029	-0.0691112	0.817004	0.270481	0.366355	-0.214911	0.434707	0.124681	0.699452	No	No	No
P63010	AP2B1	AP-2 complex subunit beta	-0.409775	0.439931	2.92548	2.31293e-07	-1.65953	9.65942e-05	1.67573	0.000103662	-2.27066	4.26457e-06	1.0646	0.00471189	No	No	No
P63027	VAMP2	Vesicle-associated membrane protein 2	0.0536902	0.945223	0.887263	0.00386973	-0.166637	0.544966	0.666936	0.0268796	-0.293765	0.266028	0.539808	0.0735801	No	No	No
P63104	YWHAZ	14-3-3 protein zeta/delta	0.0706408	0.905327	2.20019	1.97334e-07	-0.816338	0.00228923	1.31321	6.18164e-05	-1.4543	1.55567e-05	0.675254	0.0122498	No	No	No
P63165	SUMO1	Small ubiquitin-related modifier 1	0.677025	0.0395081	3.64335	8.03238e-10	-1.30343	4.62274e-05	1.66289	4.8252e-06	-1.06148	0.000191536	1.90484	1.38987e-06	No	No	No
P63167	DYNLL1	Dynein light chain 1, cytoplasmic	0.454079	0.575035	2.78599	1.20604e-05	-0.996866	0.0292054	1.33505	0.00797246	-1.46923	0.0026248	0.862684	0.0744296	No	No	No
P63172	DYNLT1	Dynein light chain Tctex-type 1	0.414729	0.417782	2.24364	2.61716e-06	-0.583014	0.0607336	1.2459	0.00101393	-0.889325	0.00652766	0.939588	0.00867482	No	No	No
P63173	RPL38	60S ribosomal protein L38	-0.145382	0.920326	2.41353	0.000295546	-0.735056	0.167971	1.82385	0.00375346	-1.07634	0.0443658	1.48257	0.0158842	No	No	No
P63220	RPS21	40S ribosomal protein S21	0.797765	0.212588	0.664474	0.114754	-0.62634	0.138493	-0.759631	0.090815	-0.643782	0.118123	-0.777073	0.0929718	No	No	No
P63241	EIF5A	Eukaryotic translation initiation factor 5A-1	0.903733	0.0465514	1.68674	5.8182e-05	0.121433	0.704282	0.904441	0.010657	-0.193915	0.521494	0.589092	0.0856079	No	No	No
P63279	UBE2I	SUMO-conjugating enzyme UBC9	1.05079	0.292758	1.19761	0.0478519	0.577631	0.361648	0.724447	0.239047	0.675542	0.26947	0.822358	0.19923	No	No	No
P67812	SEC11A	Signal peptidase complex catalytic subunit SEC11A	-0.242519	0.875799	1.84002	0.00810374	-0.560316	0.378609	1.52222	0.0293283	-0.939513	0.129277	1.14303	0.100805	No	No	No
P68036	UBE2L3	Ubiquitin-conjugating enzyme E2 L3	0.858102	0.334109	0.141716	0.745076	0.76549	0.164787	0.0491043	0.919451	0.664143	0.21195	-0.0522425	0.924844	No	No	No
P68104;Q5VTE0	EEF1A1;EEF1A1P5	Elongation factor 1-alpha 1;Putative elongation factor 1-alpha-like 3	0.767668	0.108756	1.8591	3.86743e-05	0.171453	0.607585	1.26288	0.00166449	-0.424047	0.183653	0.667382	0.0666103	No	No	No
P68363;Q9BQE3	TUBA1B;TUBA1C	Tubulin alpha-1B chain;Tubulin alpha-1C chain	0.141627	0.861373	2.1236	1.02793e-05	-0.800527	0.0210218	1.18145	0.00268029	-1.42245	0.000386485	0.559526	0.119829	No	No	No
P68371	TUBB4B	Tubulin beta-4B chain	0.285988	0.517404	0.653906	0.0141363	-0.317792	0.199921	0.050126	0.857056	-0.560086	0.026876	-0.192168	0.489382	No	No	No
P68400	CSNK2A1	Casein kinase II subunit alpha	0.118296	0.868317	2.11106	2.20136e-06	-0.000760555	0.997473	1.992	7.27057e-06	-0.299332	0.271038	1.69343	4.33818e-05	No	No	No
P68431;Q16695;Q71DI3	H3C7;HIST3H3;HIST2H3C	Histone H3.1;Histone H3.1t;Histone H3.2	0.250728	0.678618	1.4809	0.000111235	0.490487	0.0980141	1.72066	4.44899e-05	0.509431	0.0789208	1.7396	4.95543e-05	No	No	No
P69849;Q5JPE7	NOMO3;NOMO2	Nodal modulator 3;Nodal modulator 2	-0.547294	0.297473	1.87924	3.85522e-05	-1.61215	0.000202233	0.814386	0.0264913	-2.07868	1.59289e-05	0.347857	0.340613	No	No	No
P78310	CXADR	Coxsackievirus and adenovirus receptor	-0.0161493	0.974599	-0.0491092	0.818943	-0.311817	0.195589	-0.344777	0.203968	-0.26282	0.169043	-0.29578	0.22476	No	No	No
P78312	FAM193A	Protein FAM193A	0.00712518	0.987526	Inf	0	0.263854	0.075056	Inf	0	-1.09857	6.38327e-06	Inf	0	No	No	No
P78316	NOP14	Nucleolar protein 14	-0.325425	0.367711	2.70332	1.47122e-08	-0.0897595	0.692299	2.93899	1.19316e-08	-0.138214	0.51973	2.89053	1.49442e-08	No	No	No
P78318	IGBP1	Immunoglobulin-binding protein 1	0.639544	0.0212983	Inf	0	-1.49876	3.89723e-06	Inf	0	-1.9945	2.66039e-07	Inf	0	No	No	No
P78332	RBM6	RNA-binding protein 6	-0.793944	0.249405	3.37969	0.000138217	-1.36043	0.00671481	2.8132	0.000893294	-0.469945	0.272702	3.70369	0.000126195	No	No	No
P78344	EIF4G2	Eukaryotic translation initiation factor 4 gamma 2	-0.106398	0.872987	3.19571	1.98605e-08	-0.364549	0.175847	2.93756	8.84288e-08	-1.58133	2.80009e-05	1.72078	2.44541e-05	No	No	No
P78345	RPP38	Ribonuclease P protein subunit p38	0.00685784	0.995236	2.6455	9.42989e-07	-0.124277	0.708938	2.51436	2.95414e-06	-0.14554	0.646353	2.4931	3.6715e-06	No	No	No
P78346	RPP30	Ribonuclease P protein subunit p30	0.160371	0.850788	1.18635	0.00317836	-0.580393	0.10502	0.445591	0.23143	-0.585537	0.0936196	0.440446	0.255401	No	No	No
P78347	GTF2I	General transcription factor II-I	-0.269982	0.637209	2.76323	2.04202e-07	-0.960292	0.00363934	2.07292	7.09553e-06	-0.739328	0.0149724	2.29389	2.94913e-06	No	No	No
P78356	PIP4K2B	Phosphatidylinositol 5-phosphate 4-kinase type-2 beta	0.846138	0.0884675	Inf	0	-0.818315	0.0299823	Inf	0	-0.751439	0.127017	Inf	0	No	No	No
P78364	PHC1	Polyhomeotic-like protein 1	-0.56517	0.484862	Inf	0	#NAME?	0	NA	NA	-1.93817	0.00265143	Inf	0	No	No	No
P78371	CCT2	T-complex protein 1 subunit beta	0.252003	0.660633	1.75944	1.63103e-05	-0.991706	0.00248	0.515735	0.0898717	-1.45887	9.29814e-05	0.0485726	0.888872	No	No	No
P78406	RAE1	mRNA export factor	0.67215	0.335609	1.19677	0.0250081	-1.19167	0.0211982	-0.667057	0.216375	-1.45029	0.0408377	-0.925669	0.21947	No	No	No
P78417	GSTO1	Glutathione S-transferase omega-1	0.797484	0.0834499	1.84751	0.000105506	-1.77255	7.04205e-05	-0.722519	0.0592779	-2.27427	6.02427e-06	-1.22424	0.00462657	No	No	No
P78527	PRKDC	DNA-dependent protein kinase catalytic subunit	-0.173657	0.803351	1.85437	1.49326e-05	-0.597294	0.0504866	1.43074	0.000268623	-0.668829	0.0273757	1.3592	0.000510059	No	No	No
P78549	NTHL1	Endonuclease III-like protein 1	0.0284615	0.988355	1.89168	0.00613318	-0.429846	0.495371	1.43338	0.0358029	-0.933127	0.125915	0.930094	0.172399	No	No	No
P78559	MAP1A	Microtubule-associated protein 1A	0.905641	0.00305725	1.9011	3.57059e-06	0.365797	0.0291293	1.36126	0.000100656	-2.34114	1.15404e-07	-1.34568	0.000178587	No	No	No
P80303	NUCB2	Nucleobindin-2	-0.155101	0.739314	Inf	0	-2.93192	0.000171996	Inf	0	-1.37344	0.00446839	Inf	0	No	No	No
P80723	BASP1	Brain acid soluble protein 1	0.977701	0.497402	1.31141	0.0914793	0.148028	0.860647	0.48174	0.548287	0.764581	0.385302	1.09829	0.236873	No	No	No
P82094	TMF1	TATA element modulatory factor	0.411289	0.170961	Inf	0	#NAME?	0	NA	NA	-3.48157	2.14879e-05	Inf	0	No	No	No
P82673	MRPS35	28S ribosomal protein S35, mitochondrial	0.0920144	0.883961	1.62337	4.99723e-05	-0.51271	0.0494445	1.01864	0.00318598	-0.975852	0.00108868	0.555501	0.0797965	No	No	No
P82675	MRPS5	28S ribosomal protein S5, mitochondrial	0.319871	0.375175	2.44255	4.48723e-06	0.61435	0.0109316	2.73703	2.91304e-06	0.547459	0.0173601	2.67014	4.18961e-06	No	No	No
P82912	MRPS11	28S ribosomal protein S11, mitochondrial	0.0232161	0.993772	Inf	0	1.19951	0.285166	Inf	0	#NAME?	0	NA	NA	No	No	No
P82921	MRPS21	28S ribosomal protein S21, mitochondrial	0.0122427	0.988246	1.22768	0.000858584	0.169333	0.529028	1.38477	0.000489941	-0.213527	0.40809	1.00191	0.00609377	No	No	No
P82930	MRPS34	28S ribosomal protein S34, mitochondrial	-0.0729131	0.966945	-0.229842	0.711871	0.579292	0.363412	0.422363	0.535512	0.610215	0.321087	0.453285	0.526621	No	No	No
P82933	MRPS9	28S ribosomal protein S9, mitochondrial	0.253324	0.371321	1.52987	2.23347e-06	-0.371544	0.0387472	0.905002	0.000450467	-0.657936	0.00120112	0.61861	0.0080892	No	No	No
P82970	HMGN5	High mobility group nucleosome-binding domain-containing protein 5	0.6877	0.249405	Inf	0	-0.947044	0.0214938	Inf	0	0.244227	0.511487	Inf	0	No	No	No
P82979	SARNP	SAP domain-containing ribonucleoprotein	-0.0996159	0.926191	2.07557	0.000286678	-0.569131	0.150235	1.60606	0.00296165	-0.017528	0.964873	2.15766	0.000391517	No	No	No
P83111	LACTB	Serine beta-lactamase-like protein LACTB, mitochondrial	0.481258	0.772798	0.431396	0.402225	0.263161	0.782207	0.213299	0.794181	-0.347358	0.653526	-0.39722	0.55928	No	No	No
P83436	COG7	Conserved oligomeric Golgi complex subunit 7	0.0961322	0.842125	2.55157	8.23134e-08	-1.58399	4.95662e-06	0.871451	0.00219187	-1.84742	9.09096e-07	0.608021	0.0225688	No	No	No
P83731	RPL24	60S ribosomal protein L24	0.329835	0.14911	2.79724	2.67717e-10	0.746869	0.000195912	3.21428	1.42558e-10	0.540978	0.00186079	3.00839	2.77887e-10	No	No	No
P84022	SMAD3	Mothers against decapentaplegic homolog 3	0.339645	0.505364	0.936863	0.00921009	-0.781433	0.0125966	-0.184215	0.598883	-0.741319	0.0144585	-0.144101	0.697782	No	No	No
P84085	ARF5	ADP-ribosylation factor 5	-0.240173	0.740195	-0.476943	0.150393	-0.151102	0.658464	-0.387873	0.267864	-0.103091	0.755938	-0.339861	0.355218	No	No	No
P84090	ERH	Enhancer of rudimentary homolog	-0.644526	0.482245	1.24224	0.0247024	-1.20591	0.0282418	0.680856	0.217443	-0.622625	0.221179	1.26414	0.0327483	No	No	No
P84095	RHOG	Rho-related GTP-binding protein RhoG	-0.24099	0.821312	1.51482	0.00392438	-0.413438	0.377799	1.34237	0.0113399	-0.736143	0.107969	1.01967	0.0500755	No	No	No
P84103	SRSF3	Serine/arginine-rich splicing factor 3	0.279086	0.823869	0.962563	0.0825302	0.342794	0.536319	1.02627	0.0801288	0.953215	0.0790735	1.63669	0.0106617	No	No	No
P84157	MXRA7	Matrix-remodeling-associated protein 7	-0.0015881	0.998949	Inf	0	-1.46552	0.112888	Inf	0	#NAME?	0	NA	NA	No	No	No
P85037	FOXK1	Forkhead box protein K1	-0.420328	0.571691	2.7143	0.000783769	-2.55308	0.000472114	0.581543	0.390687	-2.19502	0.000425149	0.93961	0.16178	No	No	No
P86790;P86791	CCZ1B;CCZ1	Vacuolar fusion protein CCZ1 homolog B;Vacuolar fusion protein CCZ1 homolog	-0.370732	0.298308	3.07734	4.65068e-09	-1.44947	1.79488e-05	1.9986	7.78461e-07	-1.90362	1.02087e-06	1.54445	1.1983e-05	No	No	No
P98082	DAB2	Disabled homolog 2	0.607241	0.106851	Inf	0	#NAME?	0	NA	NA	#NAME?	0	NA	NA	No	No	No
P98170	XIAP	E3 ubiquitin-protein ligase XIAP	0.71515	0.0270387	Inf	0	-1.49921	1.59641e-05	Inf	0	-2.03594	8.9897e-07	Inf	0	No	No	No
P98174	FGD1	FYVE, RhoGEF and PH domain-containing protein 1	0.247127	0.334013	Inf	0	#NAME?	0	NA	NA	#NAME?	0	NA	NA	No	No	No
P98175	RBM10	RNA-binding protein 10	-0.918388	0.158233	4.92708	1.92546e-07	-2.37393	9.22985e-05	3.47154	1.0549e-05	-1.036	0.0206331	4.80947	5.22024e-07	No	No	No
P98179	RBM3	RNA-binding protein 3	0.343777	0.73511	Inf	0	0.380042	0.417111	Inf	0	0.505596	0.244137	Inf	0	No	No	No
P99999	CYCS	Cytochrome c	0.194786	0.828859	2.63173	6.85006e-06	-0.491417	0.208097	1.94553	0.000199515	-0.490154	0.196078	1.94679	0.00025098	No	No	No
Q00013	MPP1	55 kDa erythrocyte membrane protein	0.822756	0.0131883	Inf	0	-1.582	8.70093e-06	Inf	0	-2.02016	8.13426e-07	Inf	0	No	No	No
Q00059	TFAM	Transcription factor A, mitochondrial	0.0260482	0.966945	1.45417	1.02801e-05	0.0223538	0.924864	1.45047	1.81105e-05	-0.217722	0.316598	1.2104	0.000124662	No	No	No
Q00169	PITPNA	Phosphatidylinositol transfer protein alpha isoform	0.199461	0.857037	1.45733	0.00409098	-1.00707	0.032456	0.250806	0.605954	-1.01219	0.0279285	0.245688	0.630731	No	No	No
Q00325	SLC25A3	Phosphate carrier protein, mitochondrial	-0.0189711	0.987059	0.933441	0.0148498	-0.154824	0.673147	0.797589	0.0406219	-0.284027	0.412137	0.668385	0.0892041	No	No	No
Q00341	HDLBP	Vigilin	0.429621	0.0743151	4.94413	2.35237e-12	0.0825217	0.621569	4.59704	7.68678e-12	-1.17609	4.80274e-06	3.33843	1.991e-10	No	No	No
Q00403	GTF2B	Transcription initiation factor IIB	-0.141941	0.872987	1.18735	0.00338237	-0.839306	0.025486	0.489988	0.194016	-0.649395	0.0683289	0.679899	0.0848381	No	No	No
Q00534	CDK6	Cyclin-dependent kinase 6	-0.094564	0.926114	2.57885	4.71535e-06	-1.5711	0.000581543	1.10231	0.00916409	-2.08756	3.95852e-05	0.585859	0.146792	No	No	No
Q00535	CDK5	Cyclin-dependent-like kinase 5	0.290445	0.452825	1.70096	2.26678e-06	-0.700273	0.00558507	0.710244	0.00688205	-1.05206	0.00022303	0.358454	0.148901	No	No	No
Q00536	CDK16	Cyclin-dependent kinase 16	0.353478	0.193015	3.03607	4.96806e-08	-1.36439	3.56682e-05	1.3182	9.27479e-05	-2.40531	1.02726e-06	0.277278	0.268712	No	No	No
Q00610	CLTC	Clathrin heavy chain 1	-0.201236	0.777239	2.72309	4.57582e-07	-1.26072	0.000833451	1.66361	0.000104291	-2.04821	1.01154e-05	0.876109	0.0148754	No	No	No
Q00653	NFKB2	Nuclear factor NF-kappa-B p100 subunit	0.0929442	0.926114	Inf	0	-2.52682	0.00747758	Inf	0	#NAME?	0	NA	NA	No	No	No
Q00765	REEP5	Receptor expression-enhancing protein 5	0.0479831	0.936588	1.81172	5.7334e-07	-0.450421	0.0395834	1.31331	2.59565e-05	-0.78478	0.00128468	0.978954	0.000459926	No	No	No
Q00796	SORD	Sorbitol dehydrogenase	0.782106	0.562949	1.29706	0.081593	-0.0654557	0.93302	0.449502	0.568409	-0.469114	0.512129	0.0458439	0.96082	No	No	No
Q00839	HNRNPU	Heterogeneous nuclear ribonucleoprotein U	-0.170391	0.784888	2.49458	2.75932e-07	0.385626	0.156255	3.0506	6.46954e-08	0.713955	0.0122961	3.37893	2.54013e-08	No	No	No
Q01082	SPTBN1	Spectrin beta chain, non-erythrocytic 1	0.0176725	0.987059	2.09306	1.81079e-05	-0.748961	0.0352644	1.32643	0.00156308	-1.04119	0.00508902	1.0342	0.00993061	No	No	No
Q01105	SET	Protein SET	0.324163	0.233104	1.21842	0.000371792	-1.8478	2.15061e-06	-0.953544	0.00369286	0.362987	0.0430852	1.25724	0.000534605	No	No	No
Q01130	SRSF2	Serine/arginine-rich splicing factor 2	0.226032	0.722582	Inf	0	-0.543018	0.0739212	Inf	0	0.353261	0.218281	Inf	0	No	No	No
Q01433	AMPD2	AMP deaminase 2	0.09288	0.872987	2.10019	2.82986e-07	-0.817723	0.00210863	1.18958	0.000136496	-1.12933	0.00013032	0.877981	0.00205756	No	No	No
Q01484	ANK2	Ankyrin-2	0.605049	0.068094	4.08398	2.18206e-09	-1.39794	3.37571e-05	2.08099	2.76474e-06	-2.26982	3.43324e-07	1.20911	0.00045402	No	No	No
Q01518	CAP1	Adenylyl cyclase-associated protein 1	0.872766	0.165678	3.32001	1.27183e-06	-1.00413	0.0227902	1.44311	0.00361543	-1.44439	0.00218932	1.00285	0.0334788	No	No	No
Q01581	HMGCS1	Hydroxymethylglutaryl-CoA synthase, cytoplasmic	0.439738	0.398854	1.51024	0.000169251	0.0662491	0.84055	1.13676	0.00248906	0.232541	0.442215	1.30305	0.00107998	No	No	No
Q01650	SLC7A5	Large neutral amino acids transporter small subunit 1	0.0146954	0.987059	1.08621	0.0011682	-0.306355	0.276953	0.765158	0.0160738	-0.495546	0.0773139	0.575967	0.0662963	No	No	No
Q01780	EXOSC10	Exosome component 10	-0.380286	0.18412	2.79871	2.21357e-09	-0.775444	0.000792003	2.40355	1.92298e-08	0.0481053	0.8004	3.2271	1.03411e-09	No	No	No
Q01804	OTUD4	OTU domain-containing protein 4	-0.144216	0.7359	5.23739	1.72723e-09	0.482725	0.0225934	5.86433	1.3516e-09	-0.119785	0.532329	5.26182	3.24567e-09	No	No	No
Q01813	PFKP	ATP-dependent 6-phosphofructokinase, platelet type	0.370115	0.668634	2.79679	8.1738e-06	-0.55401	0.190113	1.87266	0.000542969	-0.883877	0.0384214	1.5428	0.00292392	No	No	No
Q01826	SATB1	DNA-binding protein SATB1	-0.176218	0.787953	Inf	0	-1.05987	0.0395191	Inf	0	-2.50149	0.000155591	Inf	0	No	No	No
Q01831	XPC	DNA repair protein complementing XP-C cells	-0.162867	0.913901	3.19212	4.31723e-05	-1.18218	0.0447555	2.17281	0.00177522	-1.37311	0.0196333	1.98188	0.00412586	No	No	No
Q01968	OCRL	Inositol polyphosphate 5-phosphatase OCRL	0.00403529	0.995896	2.79345	5.67297e-07	-0.660899	0.0484979	2.12852	1.59847e-05	-1.33586	0.000593195	1.45355	0.000617323	No	No	No
Q02040	AKAP17A	A-kinase anchor protein 17A	-0.25543	0.835142	1.26237	0.023155	-0.98875	0.0659002	0.529048	0.340414	-1.23241	0.0225393	0.285392	0.631786	No	No	No
Q02086	SP2	Transcription factor Sp2	-0.455542	0.20426	Inf	0	-1.52283	3.30661e-05	Inf	0	-1.71513	8.67533e-06	Inf	0	No	No	No
Q02224	CENPE	Centromere-associated protein E	0.875739	0.204641	Inf	0	-1.88994	0.0061088	Inf	0	#NAME?	0	NA	NA	No	No	No
Q02413	DSG1	Desmoglein-1	1.46335	0.705816	0.479251	0.764395	-0.844323	0.66284	-1.82842	0.336873	0.380851	0.831211	-0.603247	0.749636	No	No	No
Q02447	SP3	Transcription factor Sp3	0.063692	0.966945	2.74856	0.000425773	-0.663237	0.213848	2.02163	0.00530432	-0.93251	0.101762	1.75236	0.0188119	No	No	No
Q02543	RPL18A	60S ribosomal protein L18a	0.133961	0.872987	1.91675	3.70351e-05	0.797227	0.0244476	2.58001	3.37049e-06	0.728119	0.0332514	2.51091	5.13328e-06	No	No	No
Q02790	FKBP4	Peptidyl-prolyl cis-trans isomerase FKBP4	0.999135	0.0233812	2.24093	1.95073e-06	0.0486874	0.875998	1.29049	0.000598775	-0.314504	0.27022	0.927295	0.00784824	No	No	No
Q02809	PLOD1	Procollagen-lysine,2-oxoglutarate 5-dioxygenase 1	0.215366	0.874099	0.997417	0.115148	-1.91096	0.00302683	-1.12891	0.0943543	-2.21509	0.000875367	-1.43304	0.0435701	No	No	No
Q02880	TOP2B	DNA topoisomerase 2-beta	-0.160762	0.872987	1.71003	0.000577487	-0.737917	0.0756336	1.13288	0.013876	-0.740291	0.0682995	1.1305	0.0163181	No	No	No
Q02952	AKAP12	A-kinase anchor protein 12	1.12627	0.271891	4.46942	5.26754e-05	-3.01356	0.000545427	0.329597	0.68034	-1.96984	0.0194156	1.37331	0.14233	No	No	No
Q02978	SLC25A11	Mitochondrial 2-oxoglutarate/malate carrier protein	-0.200067	0.901193	0.762012	0.212602	-0.549172	0.377447	0.412908	0.533799	-0.585037	0.328833	0.377042	0.590259	No	No	No
Q03001	DST	Dystonin	0.0950868	0.893538	Inf	0	-0.357279	0.199569	Inf	0	-1.05868	0.00140685	Inf	0	No	No	No
Q03164	KMT2A	Histone-lysine N-methyltransferase 2A	-0.200381	0.69444	1.80913	1.28699e-05	-2.08629	2.12838e-06	-0.0767749	0.801948	-1.85866	4.06928e-06	0.150853	0.628363	No	No	No
Q03188	CENPC	Centromere protein C	-0.437371	0.806226	Inf	0	-4.61145	5.88836e-05	Inf	0	-1.85334	0.0202224	Inf	0	No	No	No
Q03426	MVK	Mevalonate kinase	-0.343471	0.487073	3.37467	1.84369e-08	-1.7021	3.26499e-05	2.01605	6.73147e-06	-2.24229	1.83113e-06	1.47585	0.000162311	No	No	No
Q03701	CEBPZ	CCAAT/enhancer-binding protein zeta	-0.345445	0.587061	2.49359	2.76488e-06	0.199568	0.560584	3.0386	7.10537e-07	0.247276	0.451834	3.08631	6.63402e-07	No	No	No
Q04206	RELA	Transcription factor p65	0.746113	0.102675	Inf	0	-0.968414	0.00627617	Inf	0	-1.44235	0.00164438	Inf	0	No	No	No
Q04446	GBE1	1,4-alpha-glucan-branching enzyme	-0.158791	0.771717	Inf	0	-1.41234	0.000102968	Inf	0	-1.83678	1.79337e-05	Inf	0	No	No	No
Q04637	EIF4G1	Eukaryotic translation initiation factor 4 gamma 1	0.0794677	0.876796	3.26095	1.21051e-09	0.763571	0.00180138	3.94506	3.78967e-10	-0.50574	0.0191172	2.67574	1.91776e-08	No	No	No
Q04721	NOTCH2	Neurogenic locus notch homolog protein 2	-0.173792	0.565491	Inf	0	-1.94532	4.02762e-05	Inf	0	-1.59289	0.000333671	Inf	0	No	No	No
Q04724	TLE1	Transducin-like enhancer protein 1	-0.556063	0.161966	Inf	0	-2.11639	0.000208119	Inf	0	-2.47755	0.000261829	Inf	0	No	No	No
Q04726	TLE3	Transducin-like enhancer protein 3	-0.705394	0.136423	3.74823	7.21852e-05	-3.17531	0.000396924	1.27832	0.0431264	-2.93424	0.000441669	1.51938	0.0263879	No	No	No
Q04760	GLO1	Lactoylglutathione lyase	1.1267	0.0547387	2.87971	3.56061e-06	-0.894277	0.0325829	0.858732	0.048543	-1.3622	0.00246058	0.390807	0.379084	No	No	No
Q04837	SSBP1	Single-stranded DNA-binding protein, mitochondrial	0.185171	0.842918	0.674462	0.0493865	0.202653	0.593979	0.691944	0.0424736	0.168498	0.645506	0.657789	0.0583563	No	No	No
Q04917	YWHAH	14-3-3 protein eta	0.0483031	0.945223	2.06709	7.78799e-07	-0.632445	0.0168913	1.38634	7.14488e-05	-0.990733	0.000741875	1.02805	0.00114516	No	No	No
Q05086	UBE3A	Ubiquitin-protein ligase E3A	0.454499	0.671199	2.79202	6.68088e-05	-0.870203	0.0997569	1.46731	0.0130292	-0.786414	0.123718	1.5511	0.0110293	No	No	No
Q05209	PTPN12	Tyrosine-protein phosphatase non-receptor type 12	0.461294	0.17781	4.36525	1.11061e-09	-0.8355	0.00179108	3.06846	6.25002e-08	-1.41172	2.1145e-05	2.49224	5.45217e-07	No	No	No
Q05397	PTK2	Focal adhesion kinase 1	0.0430111	0.931286	2.90975	6.78681e-09	-0.941537	0.000140765	1.9252	7.21238e-07	-1.75633	4.79381e-07	1.11041	0.000147211	No	No	No
Q05519	SRSF11	Serine/arginine-rich splicing factor 11	-0.754113	0.104251	2.43267	8.97121e-06	-2.97719	9.93383e-07	0.209601	0.583503	-2.37277	4.60038e-06	0.814013	0.0433697	No	No	No
Q05639	EEF1A2	Elongation factor 1-alpha 2	0.567929	0.741214	2.59642	0.00363265	-0.289646	0.721732	1.73885	0.0431693	-0.400261	0.604208	1.62823	0.0633699	No	No	No
Q05655	PRKCD	Protein kinase C delta type	-0.177641	0.452825	1.69604	9.92356e-08	-0.538769	0.00132264	1.33491	1.92737e-06	-0.962416	9.17687e-06	0.91126	8.34737e-05	No	No	No
Q05682	CALD1	Caldesmon	0.754255	0.00397381	5.21822	1.67311e-10	-0.500564	0.00396945	3.9634	3.37237e-09	-1.74127	1.97183e-07	2.72269	1.09825e-07	No	No	No
Q05932	FPGS	Folylpolyglutamate synthase, mitochondrial	-0.148377	0.875371	1.88504	0.00102058	-1.88369	0.000882935	0.149725	0.769625	-2.0354	0.000951253	-0.00198707	0.998278	No	No	No
Q05D32	CTDSPL2	CTD small phosphatase-like protein 2	-0.0281226	0.966258	2.37683	3.99297e-08	-0.193966	0.366346	2.21099	1.54594e-07	-0.30295	0.146733	2.102	3.0739e-07	No	No	No
Q06124	PTPN11	Tyrosine-protein phosphatase non-receptor type 11	0.542057	0.389719	3.93609	8.43458e-08	-0.828603	0.0362617	2.56543	1.21149e-05	-1.28362	0.00257453	2.11042	9.63313e-05	No	No	No
Q06203	PPAT	Amidophosphoribosyltransferase	0.79936	0.0945008	2.63595	1.06035e-06	-0.638139	0.0567278	1.19845	0.00233696	-1.09782	0.0026243	0.738764	0.0433697	No	No	No
Q06210	GFPT1	Glutamine--fructose-6-phosphate aminotransferase [isomerizing] 1	-0.0453522	0.957182	1.41987	0.00015267	-0.86271	0.00701928	0.602513	0.0548753	-1.20712	0.000537441	0.258104	0.424267	No	No	No
Q06265	EXOSC9	Exosome complex component RRP45	-0.28157	0.6916	3.52083	8.05326e-08	-1.07909	0.00453805	2.7233	2.08479e-06	-1.27004	0.00120415	2.53236	4.99363e-06	No	No	No
Q06330	RBPJ	Recombining binding protein suppressor of hairless	0.01269	0.994173	3.97421	8.21893e-06	-0.229666	0.660169	3.73185	2.54778e-05	-0.476566	0.33525	3.48495	5.95608e-05	No	No	No
Q06546	GABPA	GA-binding protein alpha chain	-0.65197	0.0734997	2.19394	4.21345e-05	-1.73777	3.95607e-05	1.10814	0.00994627	-2.02126	4.73757e-06	0.824647	0.0405296	No	No	No
Q06787	FMR1	Synaptic functional regulator FMR1	-0.498283	0.0350125	3.10744	1.61473e-10	-0.667663	0.000723495	2.93806	5.03556e-10	-1.10278	7.40355e-06	2.50295	2.60447e-09	No	No	No
Q06830	PRDX1	Peroxiredoxin-1	0.627745	0.11545	1.60931	2.63604e-05	-0.426761	0.121372	0.554806	0.0596136	-0.770686	0.00821881	0.210881	0.491133	No	No	No
Q07020	RPL18	60S ribosomal protein L18	0.222245	0.739314	-0.978619	0.00447428	1.30334	0.000598739	0.102475	0.764156	1.40352	0.000251827	0.202652	0.55928	No	No	No
Q07021	C1QBP	Complement component 1 Q subcomponent-binding protein, mitochondrial	0.679123	0.364232	0.68481	0.134726	0.358634	0.437072	0.364321	0.454066	-0.221235	0.621958	-0.215548	0.679664	No	No	No
Q07065	CKAP4	Cytoskeleton-associated protein 4	-0.0132757	0.988246	1.62423	3.00444e-05	-0.0153348	0.958568	1.62217	5.00736e-05	-0.460441	0.0945529	1.17707	0.000995182	No	No	No
Q07157	TJP1	Tight junction protein ZO-1	-0.432598	0.411455	3.45448	4.44541e-08	-2.54644	2.19529e-06	1.34064	0.000738914	-3.2148	1.86806e-07	0.67228	0.0546186	No	No	No
Q07666	KHDRBS1	KH domain-containing, RNA-binding, signal transduction-associated protein 1	0.0365127	0.954862	1.85198	9.35282e-07	0.406514	0.0778341	2.22198	2.66128e-07	0.224327	0.305981	2.03979	7.37672e-07	No	No	No
Q07812	BAX	Apoptosis regulator BAX	-0.620199	0.198327	2.3136	3.08023e-06	-1.22799	0.0012054	1.70581	0.000102853	-1.57109	0.000128599	1.36271	0.000862549	No	No	No
Q07864	POLE	DNA polymerase epsilon catalytic subunit A	-0.172278	0.793583	1.94386	2.85239e-05	-1.4561	0.00016501	0.660032	0.0588055	-1.45744	0.000119561	0.658695	0.0664548	No	No	No
Q07866	KLC1	Kinesin light chain 1	0.267424	0.715107	5.06694	1.58844e-08	-2.49046	8.84035e-06	2.30906	5.38872e-05	-3.71509	1.97172e-07	1.08443	0.0165789	No	No	No
Q07889	SOS1	Son of sevenless homolog 1	0.427387	0.104222	1.30543	0.000429231	-0.304051	0.145512	0.573991	0.0570638	-1.23037	0.000218534	-0.352332	0.231524	No	No	No
Q07955	SRSF1	Serine/arginine-rich splicing factor 1	0.245526	0.7065	1.2222	0.000792119	-0.703374	0.0645389	0.273298	0.447446	-0.210918	0.476559	0.765754	0.0218908	No	No	No
Q07960	ARHGAP1	Rho GTPase-activating protein 1	0.239456	0.727998	0.881593	0.0105639	-0.526823	0.101243	0.115314	0.742051	-0.614869	0.0533068	0.0272679	0.947386	No	No	No
Q08209	PPP3CA	Serine/threonine-protein phosphatase 2B catalytic subunit alpha isoform	-0.0449746	0.966517	2.86011	1.55027e-06	-1.13387	0.00558507	1.77122	0.000267605	-1.61761	0.000343072	1.28748	0.0039256	No	No	No
Q08211	DHX9	ATP-dependent RNA helicase A	-0.308233	0.534326	2.20531	1.11433e-06	-0.130373	0.642049	2.38317	9.6054e-07	0.0927086	0.733268	2.60625	4.32949e-07	No	No	No
Q08378	GOLGA3	Golgin subfamily A member 3	0.333774	0.813642	6.33371	1.32374e-05	-2.64488	0.000825916	3.35506	0.0027044	-3.36043	0.000199849	2.63951	0.0156732	No	No	No
Q08379	GOLGA2	Golgin subfamily A member 2	0.359391	0.79332	3.93534	5.17315e-05	-2.67553	0.000542622	0.900422	0.204955	-2.90555	0.000399381	0.670404	0.39294	No	No	No
Q08752	PPID	Peptidyl-prolyl cis-trans isomerase D	1.10354	0.0973641	2.95342	1.73824e-05	-0.295895	0.511082	1.55399	0.00411229	-0.904373	0.0955109	0.945511	0.109078	No	No	No
Q08945	SSRP1	FACT complex subunit SSRP1	-0.174653	0.873562	3.11785	4.88047e-06	-1.23786	0.0107115	2.05464	0.000406259	-1.48559	0.00287537	1.80691	0.00139579	No	No	No
Q08AD1	CAMSAP2	Calmodulin-regulated spectrin-associated protein 2	0.0444902	0.872313	3.21023	6.76993e-10	-0.534255	0.000301228	2.63148	8.03593e-09	-1.68298	2.59565e-08	1.48276	1.66466e-06	No	No	No
Q08AM6	VAC14	Protein VAC14 homolog	-0.251339	0.818617	Inf	0	-2.3498	0.00108875	Inf	0	-1.71655	0.0104371	Inf	0	No	No	No
Q08J23	NSUN2	RNA cytosine C(5)-methyltransferase NSUN2	0.32224	0.748093	2.71365	2.46208e-05	-0.189286	0.687674	2.20212	0.000268641	-0.177794	0.692943	2.21362	0.000322132	No	No	No
Q09028	RBBP4	Histone-binding protein RBBP4	-0.177632	0.816523	2.83479	5.44122e-07	-2.12529	1.71472e-05	0.887128	0.0162512	-2.19423	9.05165e-06	0.818192	0.0278906	No	No	No
Q09161	NCBP1	Nuclear cap-binding protein subunit 1	-0.315519	0.650634	3.18772	2.93714e-07	-1.30582	0.00151525	2.19742	2.28963e-05	-1.69916	0.000144952	1.80407	0.000179338	No	No	No
Q09472	EP300	Histone acetyltransferase p300	-0.457649	0.11963	Inf	0	-1.65375	4.17304e-06	Inf	0	-2.13661	3.5825e-07	Inf	0	No	No	No
Q09666	AHNAK	Neuroblast differentiation-associated protein AHNAK	0.731607	0.0669816	5.46258	1.16568e-10	-0.138336	0.619099	4.59264	1.20147e-09	-1.12468	0.000580662	3.60629	1.39217e-08	No	No	No
Q0IIM8	TBC1D8B	TBC1 domain family member 8B	-0.210579	0.722582	Inf	0	-1.68383	0.000112994	Inf	0	-2.20825	5.09886e-05	Inf	0	No	No	No
Q0PNE2	ELP6	Elongator complex protein 6	-0.208365	0.76602	4.50984	7.63168e-07	-1.68421	0.000183128	3.034	3.99187e-05	-2.27969	2.38684e-05	2.43852	0.000358055	No	No	No
Q10567	AP1B1	AP-1 complex subunit beta-1	-0.284976	0.377	2.46605	1.1013e-08	-1.66533	1.48429e-06	1.08569	7.67572e-05	-2.33802	5.11681e-08	0.413002	0.0581721	No	No	No
Q10570	CPSF1	Cleavage and polyadenylation specificity factor subunit 1	-0.0938299	0.893538	2.19327	1.09543e-06	-0.644227	0.0245514	1.64287	3.51505e-05	-0.758233	0.00894961	1.52887	8.60624e-05	No	No	No
Q12756	KIF1A	Kinesin-like protein KIF1A	0.0163253	0.984467	Inf	0	-0.958186	0.00215023	Inf	0	-1.00598	0.00125639	Inf	0	No	No	No
Q12768	WASHC5	WASH complex subunit 5	-0.168385	0.744878	2.30295	1.58424e-07	-0.918043	0.00117615	1.5533	1.57277e-05	-1.86802	1.95978e-06	0.603316	0.0251407	No	No	No
Q12769	NUP160	Nuclear pore complex protein Nup160	-0.227558	0.595057	2.7113	1.78274e-08	-1.35722	3.37114e-05	1.58163	8.25394e-06	-1.68971	3.24686e-06	1.24914	9.83797e-05	No	No	No
Q12778	FOXO1	Forkhead box protein O1	0.543223	0.461117	Inf	0	#NAME?	0	NA	NA	-1.28507	0.0706506	Inf	0	No	No	No
Q12788	TBL3	Transducin beta-like protein 3	0.117241	0.89817	2.25162	1.27257e-05	-0.684472	0.0599399	1.44991	0.00105447	-0.689218	0.0528172	1.44516	0.00130917	No	No	No
Q12789	GTF3C1	General transcription factor 3C polypeptide 1	-0.253684	0.800906	2.24206	8.51158e-05	-0.563161	0.190915	1.93258	0.000486927	-0.696253	0.100079	1.79949	0.00105762	No	No	No
Q12792	TWF1	Twinfilin-1	0.327079	0.479026	3.21294	1.5853e-08	-0.481598	0.0738814	2.40427	5.99293e-07	-1.1431	0.000393577	1.74276	1.78399e-05	No	No	No
Q12797	ASPH	Aspartyl/asparaginyl beta-hydroxylase	-0.142127	0.872987	2.57656	3.41889e-06	-0.404282	0.25692	2.3144	1.77495e-05	-0.71811	0.0458942	2.00057	8.87e-05	No	No	No
Q12800	TFCP2	Alpha-globin transcription factor CP2	0.780907	0.215627	3.919	1.93563e-05	-1.35528	0.00431224	1.78281	0.0106808	-2.56494	3.1265e-05	0.573145	0.388378	No	No	No
Q12802	AKAP13	A-kinase anchor protein 13	0.738075	0.007683	Inf	0	-0.47677	0.0105647	Inf	0	-1.73388	5.22293e-07	Inf	0	No	No	No
Q12816	TRO	Trophinin	-0.00979184	0.99012	2.62925	5.07681e-08	0.390918	0.110149	3.02996	2.16109e-08	-0.221956	0.343951	2.41708	2.6205e-07	No	No	No
Q12830	BPTF	Nucleosome-remodeling factor subunit BPTF	-0.298379	0.491727	3.11693	1.09371e-08	-1.42058	5.008e-05	1.99474	2.02293e-06	-1.12828	0.000254695	2.28704	5.61609e-07	No	No	No
Q12834	CDC20	Cell division cycle protein 20 homolog	0.78626	0.0463848	Inf	0	-1.42502	0.000496498	Inf	0	-2.24349	0.000248205	Inf	0	No	No	No
Q12846	STX4	Syntaxin-4	0.00125115	0.99838	1.47387	0.00137727	-0.536473	0.171842	0.93615	0.0301765	-0.705457	0.0705907	0.767166	0.0769482	No	No	No
Q12872	SFSWAP	Splicing factor, suppressor of white-apricot homolog	-0.525264	0.179936	Inf	0	-2.61021	2.56102e-06	Inf	0	-1.21159	0.000346077	Inf	0	No	No	No
Q12873	CHD3	Chromodomain-helicase-DNA-binding protein 3	-0.180821	0.7065	Inf	0	-0.494796	0.0374408	Inf	0	0.218876	0.316598	Inf	0	No	No	No
Q12874	SF3A3	Splicing factor 3A subunit 3	0.0769541	0.930072	2.89781	2.71468e-07	-1.86157	3.87428e-05	0.959287	0.0080586	-2.16636	6.80246e-06	0.654504	0.0610032	No	No	No
Q12888	TP53BP1	TP53-binding protein 1	0.425485	0.453555	2.18002	0.000475162	-2.96155	2.47549e-06	-1.20701	0.0269213	-1.41258	0.000641719	0.34196	0.531427	No	No	No
Q12904	AIMP1	Aminoacyl tRNA synthase complex-interacting multifunctional protein 1	0.567841	0.612341	2.24972	0.00386766	-0.69567	0.232701	0.986208	0.160647	-1.2789	0.074999	0.402976	0.639265	No	No	No
Q12905	ILF2	Interleukin enhancer-binding factor 2	-0.0603263	0.966945	1.943	0.0012826	-0.71491	0.164029	1.28841	0.0235289	-1.05116	0.0418395	0.95216	0.0912675	No	No	No
Q12906	ILF3	Interleukin enhancer-binding factor 3	-0.19548	0.65214	1.73776	1.14071e-06	0.367944	0.0942185	2.30118	1.16557e-07	0.538415	0.0166792	2.47165	6.52742e-08	No	No	No
Q12907	LMAN2	Vesicular integral-membrane protein VIP36	-0.070014	0.942599	0.990697	0.00698861	0.19888	0.555227	1.25959	0.00188596	-0.244444	0.449003	0.816267	0.0301897	No	No	No
Q12923	PTPN13	Tyrosine-protein phosphatase non-receptor type 13	0.0857083	0.781293	Inf	0	-1.81328	8.73702e-08	Inf	0	-2.1321	2.1513e-08	Inf	0	No	No	No
Q12929	EPS8	Epidermal growth factor receptor kinase substrate 8	0.308108	0.452017	Inf	0	0.221635	0.35452	Inf	0	-0.943585	0.00217635	Inf	0	No	No	No
Q12931	TRAP1	Heat shock protein 75 kDa, mitochondrial	0.294877	0.657108	-0.122434	0.704962	0.218278	0.512444	-0.199033	0.573013	0.0269249	0.935781	-0.390386	0.279254	No	No	No
Q12933	TRAF2	TNF receptor-associated factor 2	-0.149254	0.823869	4.06854	2.97773e-08	-1.60856	9.6748e-05	2.60922	4.16245e-06	-2.84855	4.94559e-07	1.36924	0.00139965	No	No	No
Q12955	ANK3	Ankyrin-3	0.527643	0.506948	5.21602	1.6385e-07	-1.9483	0.000590622	2.74009	0.000126251	-2.38259	8.93948e-05	2.30579	0.000652348	No	No	No
Q12959	DLG1	Disks large homolog 1	0.159595	0.73511	Inf	0	-2.45419	7.80892e-07	Inf	0	-3.56255	5.6919e-08	Inf	0	No	No	No
Q12965	MYO1E	Unconventional myosin-Ie	0.170419	0.710516	2.42609	4.24417e-06	-0.761186	0.0028367	1.49448	0.000460679	-1.1459	0.000115635	1.10977	0.00460756	No	No	No
Q12968	NFATC3	Nuclear factor of activated T-cells, cytoplasmic 3	0.720265	0.0175733	3.47488	6.50328e-07	-2.09492	6.11375e-06	0.659697	0.0275619	#NAME?	0	#NAME?	0	No	No	No
Q12974	PTP4A2	Protein tyrosine phosphatase type IVA 2	-0.111996	0.835142	-0.957319	0.000639419	0.31926	0.168077	-0.526064	0.0374961	0.223987	0.316598	-0.621336	0.0192245	No	No	No
Q12979	ABR	Active breakpoint cluster region-related protein	-0.0281302	0.95721	Inf	0	-0.352134	0.23245	Inf	0	-1.31207	0.00045895	Inf	0	No	No	No
Q12986	NFX1	Transcriptional repressor NF-X1	0.282887	0.326865	2.7681	2.21119e-07	0.866315	0.000313037	3.35153	7.14293e-08	-0.135833	0.431991	2.34938	2.15632e-06	No	No	No
Q12996	CSTF3	Cleavage stimulation factor subunit 3	-0.172333	0.812367	2.36798	1.67215e-06	-0.715982	0.0260467	1.82433	3.99276e-05	-0.901761	0.00637052	1.63856	0.000134315	No	No	No
Q13011	ECH1	Delta(3,5)-Delta(2,4)-dienoyl-CoA isomerase, mitochondrial	0.807371	0.317387	1.10464	0.0603939	-0.513892	0.399871	-0.216626	0.762495	-0.790288	0.136386	-0.493021	0.455922	No	No	No
Q13017	ARHGAP5	Rho GTPase-activating protein 5	0.167434	0.754475	Inf	0	-0.71131	0.00867043	Inf	0	-1.25631	0.000141987	Inf	0	No	No	No
Q13029	PRDM2	PR domain zinc finger protein 2	-0.327086	0.700444	Inf	0	-2.20146	0.00618884	Inf	0	-1.2545	0.0127943	Inf	0	No	No	No
Q13033	STRN3	Striatin-3	0.0174756	0.995538	Inf	0	-2.74266	0.0244021	Inf	0	-2.99325	0.0145425	Inf	0	No	No	No
Q13042	CDC16	Cell division cycle protein 16 homolog	-0.54451	0.0858977	1.90063	2.36392e-06	-1.77091	2.93359e-06	0.674231	0.015102	-2.37285	1.71493e-07	0.0722957	0.798697	No	No	No
Q13043	STK4	Serine/threonine-protein kinase 4	0.671541	0.295468	Inf	0	-1.84665	0.000732383	Inf	0	-2.98554	8.29424e-05	Inf	0	No	No	No
Q13045	FLII	Protein flightless-1 homolog	-0.0770305	0.884571	2.74615	8.25873e-09	-0.563273	0.0133647	2.2599	1.10378e-07	-0.964262	0.00025764	1.85891	9.6186e-07	No	No	No
Q13057	COASY	Bifunctional coenzyme A synthase	0.381046	0.505364	0.300637	0.342662	-0.200862	0.538697	-0.281271	0.412037	-0.17444	0.578837	-0.254848	0.481913	No	No	No
Q13085	ACACA	Acetyl-CoA carboxylase 1	0.069609	0.966258	-2.18129	0.000664454	0.92879	0.0841412	-1.32211	0.0243172	1.11027	0.037899	-1.14063	0.0530012	No	No	No
Q13098	GPS1	COP9 signalosome complex subunit 1	-0.0472575	0.966258	2.2719	1.43384e-05	-0.710081	0.0562311	1.60908	0.000537447	-0.991196	0.00989293	1.32796	0.0028679	No	No	No
Q13111	CHAF1A	Chromatin assembly factor 1 subunit A	-0.210877	0.539478	6.32202	2.42982e-10	-2.60871	7.06946e-08	3.92419	2.90015e-08	-1.3659	9.96675e-06	5.167	2.64216e-09	No	No	No
Q13112	CHAF1B	Chromatin assembly factor 1 subunit B	-0.424462	0.574928	1.43961	0.00724341	-2.23126	0.000342393	-0.367191	0.441094	-1.50773	0.00586199	0.35634	0.519377	No	No	No
Q13123	IK	Protein Red	-0.476755	0.452825	3.6053	1.66517e-07	-1.22109	0.00376241	2.86096	3.2955e-06	-0.61852	0.0924604	3.46353	5.33319e-07	No	No	No
Q13129	RLF	Zinc finger protein Rlf	-0.54306	0.0637826	Inf	0	-1.38086	1.72126e-05	Inf	0	-1.12942	6.16493e-05	Inf	0	No	No	No
Q13131	PRKAA1	5'-AMP-activated protein kinase catalytic subunit alpha-1	0.287722	0.161876	1.74581	6.23608e-08	-0.61385	0.000435914	0.844234	0.000109311	-0.609539	0.000354677	0.848545	0.000131484	No	No	No
Q13136	PPFIA1	Liprin-alpha-1	-0.0380904	0.930935	2.78058	3.4708e-10	-0.485833	0.00540292	2.33284	3.84177e-09	-0.887517	3.91394e-05	1.93115	2.8933e-08	No	No	No
Q13144	EIF2B5	Translation initiation factor eIF-2B subunit epsilon	-0.0471061	0.966517	2.56775	4.72762e-06	-0.737787	0.0508035	1.87707	0.000159282	-1.25191	0.00240476	1.36295	0.00263368	No	No	No
Q13148	TARDBP	TAR DNA-binding protein 43	-0.204583	0.776412	3.02212	1.72574e-07	-1.619	0.000121687	1.6077	0.000153771	-1.12987	0.00161005	2.09684	1.55303e-05	No	No	No
Q13151	HNRNPA0	Heterogeneous nuclear ribonucleoprotein A0	0.195714	0.746007	2.17894	1.35987e-06	-0.150373	0.592393	1.83285	1.41886e-05	-0.238307	0.374122	1.74492	2.75787e-05	No	No	No
Q13155	AIMP2	Aminoacyl tRNA synthase complex-interacting multifunctional protein 2	-0.185799	0.796279	1.05164	0.00287955	-0.911874	0.00735944	0.32556	0.31786	-1.08542	0.00195838	0.15201	0.6656	No	No	No
Q13162	PRDX4	Peroxiredoxin-4	-0.150843	0.904614	1.8482	0.0013607	-0.974684	0.0532068	1.02436	0.0537485	-1.11226	0.0265764	0.886789	0.10044	No	No	No
Q13177	PAK2	Serine/threonine-protein kinase PAK 2	0.821369	0.00438875	4.83694	8.15057e-10	-1.19305	1.63276e-05	2.82251	2.00891e-07	-1.90062	2.53452e-07	2.11495	3.25448e-06	No	No	No
Q13185	CBX3	Chromobox protein homolog 3	-0.152855	0.797544	2.21214	8.10959e-06	-1.86995	9.65942e-05	0.495052	0.167106	-1.14429	0.000581549	1.22071	0.00171868	No	No	No
Q13188	STK3	Serine/threonine-protein kinase 3	0.450104	0.441012	Inf	0	-2.0739	0.00127688	Inf	0	-4.94697	3.6586e-05	Inf	0	No	No	No
Q13190	STX5	Syntaxin-5	-0.133391	0.816847	1.33332	0.000272684	-0.701619	0.0107178	0.765089	0.0174201	-1.0612	0.00056181	0.405504	0.19314	No	No	No
Q13200	PSMD2	26S proteasome non-ATPase regulatory subunit 2	-0.0445373	0.954808	2.72438	1.24561e-07	-1.36721	0.000162913	1.40171	0.000157212	-1.8909	6.72939e-06	0.878019	0.00703464	No	No	No
Q13206	DDX10	Probable ATP-dependent RNA helicase DDX10	-0.375425	0.489835	2.07933	7.26639e-06	0.0676563	0.835943	2.52241	1.87622e-06	0.990676	0.00371824	3.44543	8.71258e-08	No	No	No
Q13232	NME3	Nucleoside diphosphate kinase 3	0.00510372	0.995896	-1.31314	0.00106951	0.633138	0.066601	-0.685106	0.0601727	0.688096	0.0433754	-0.630148	0.0905577	No	No	No
Q13242	SRSF9	Serine/arginine-rich splicing factor 9	-0.0642194	0.934373	1.56654	0.000163917	-0.457269	0.104774	1.17349	0.00235139	0.938098	0.00282767	2.56886	3.23766e-06	No	No	No
Q13243	SRSF5	Serine/arginine-rich splicing factor 5	-0.225901	0.684735	0.617075	0.0500023	-0.199262	0.462774	0.643713	0.0521309	0.712345	0.0124633	1.55532	0.000253643	No	No	No
Q13257	MAD2L1	Mitotic spindle assembly checkpoint protein MAD2A	-0.0924786	0.920898	2.74422	1.07133e-06	-0.931634	0.0113337	1.90506	6.97936e-05	-1.21736	0.00169046	1.61933	0.00037051	No	No	No
Q13263	TRIM28	Transcription intermediary factor 1-beta	-0.383652	0.532651	3.42601	1.0935e-07	-2.87202	1.57319e-06	0.937639	0.0145956	-2.55573	3.15829e-06	1.25393	0.00275722	No	No	No
Q13283	G3BP1	Ras GTPase-activating protein-binding protein 1	0.044359	0.980437	4.03749	8.61276e-06	0.800513	0.19198	4.79364	2.76142e-06	-0.508072	0.392911	3.48506	7.65586e-05	No	No	No
Q13308	PTK7	Inactive tyrosine-protein kinase 7	0.0320285	0.913351	Inf	0	#NAME?	0	NA	NA	#NAME?	0	NA	NA	No	No	No
Q13310	PABPC4	Polyadenylate-binding protein 4	-0.0204745	0.979027	3.05476	4.03314e-08	0.369099	0.180738	3.44433	2.16636e-08	0.00516723	0.984154	3.0804	8.12186e-08	No	No	No
Q13325	IFIT5	Interferon-induced protein with tetratricopeptide repeats 5	0.37983	0.181151	5.51482	6.36131e-10	0.0473865	0.808045	5.18237	2.26428e-09	-0.997545	0.000108371	4.13744	1.72642e-08	No	No	No
Q13330	MTA1	Metastasis-associated protein MTA1	-0.684294	0.0892241	3.80792	4.16918e-09	-1.77124	1.81644e-05	2.72097	2.47927e-07	-1.60746	3.01812e-05	2.88476	1.60136e-07	No	No	No
Q13356	PPIL2	RING-type E3 ubiquitin-protein ligase PPIL2	-0.201727	0.816523	3.02784	1.10795e-06	-1.10112	0.00769669	2.12845	6.39082e-05	-0.158803	0.667825	3.07077	2.06478e-06	No	No	No
Q13362	PPP2R5C	Serine/threonine-protein phosphatase 2A 56 kDa regulatory subunit gamma isoform	-0.389567	0.620814	3.15918	1.57251e-06	-0.844119	0.0445104	2.70463	1.3707e-05	-1.32755	0.00319669	2.2212	0.000110209	No	No	No
Q13371	PDCL	Phosducin-like protein	0.841802	0.0250716	Inf	0	-2.60675	7.49146e-06	Inf	0	-6.12094	3.31762e-07	Inf	0	No	No	No
Q13395	TARBP1	Probable methyltransferase TARBP1	-0.0259587	0.985554	2.67394	1.86874e-05	-0.729048	0.100326	1.97085	0.00048274	-1.2837	0.00652766	1.41619	0.00665503	No	No	No
Q13404	UBE2V1	Ubiquitin-conjugating enzyme E2 variant 1	0.409822	0.275834	1.33134	4.90826e-05	-0.300978	0.211038	0.620542	0.0207802	-0.6548	0.0102402	0.26672	0.313028	No	No	No
Q13409	DYNC1I2	Cytoplasmic dynein 1 intermediate chain 2	0.923251	0.0460851	2.65546	3.47681e-06	-1.03082	0.00396945	0.701384	0.0669115	-1.6385	9.91263e-05	0.0937084	0.822508	No	No	No
Q13416	ORC2	Origin recognition complex subunit 2	-0.278064	0.649035	3.89265	1.01153e-08	-1.81052	3.95739e-05	2.36019	3.23066e-06	-1.08117	0.00188448	3.08954	2.40549e-07	No	No	No
Q13418	ILK	Integrin-linked protein kinase	0.367631	0.298295	0.736957	0.00351051	-0.451604	0.0493601	-0.0822784	0.7385	-0.826407	0.00131726	-0.457082	0.0647434	No	No	No
Q13423	NNT	NAD(P) transhydrogenase, mitochondrial	0.0108171	0.995236	1.96114	0.000779765	-0.543374	0.260568	1.40695	0.0108555	-0.795447	0.0959849	1.15487	0.0346019	No	No	No
Q13425	SNTB2	Beta-2-syntrophin	-0.297881	0.850812	3.00569	0.000281019	-1.1658	0.0817558	2.13777	0.00540152	-1.65864	0.0154958	1.64494	0.0274575	No	No	No
Q13426	XRCC4	DNA repair protein XRCC4	-0.352281	0.506984	Inf	0	#NAME?	0	NA	NA	#NAME?	0	NA	NA	No	No	No
Q13427	PPIG	Peptidyl-prolyl cis-trans isomerase G	-0.095721	0.895577	2.50526	4.19623e-05	-0.949184	0.00419481	1.6518	0.00177287	0.706697	0.0186981	3.30768	6.95e-06	No	No	No
Q13428	TCOF1	Treacle protein	-0.877124	0.0884411	4.16924	2.03425e-08	-2.53076	6.52664e-06	2.51561	6.69868e-06	-0.961871	0.00990629	4.0845	5.52411e-08	No	No	No
Q13435	SF3B2	Splicing factor 3B subunit 2	-0.525811	0.0855886	3.9298	1.97185e-10	-1.40264	1.26161e-05	3.05297	4.60492e-09	-1.23908	2.63079e-05	3.21654	2.76426e-09	No	No	No
Q13439	GOLGA4	Golgin subfamily A member 4	0.595948	0.03407	Inf	0	-0.974802	0.00130707	Inf	0	-2.13422	5.95043e-05	Inf	0	No	No	No
Q13445	TMED1	Transmembrane emp24 domain-containing protein 1	-0.155443	0.813642	2.03555	1.65217e-05	-1.21042	0.000626155	0.980569	0.00815883	-1.70165	2.9455e-05	0.489337	0.16108	No	No	No
Q13451	FKBP5	Peptidyl-prolyl cis-trans isomerase FKBP5	0.0847738	0.872987	2.2373	7.87222e-08	-1.04816	0.000194993	1.10436	0.000150139	-1.34924	1.56613e-05	0.803286	0.00248742	No	No	No
Q13459	MYO9B	Unconventional myosin-IXb	0.726052	0.521678	Inf	0	#NAME?	0	NA	NA	-0.55276	0.356724	Inf	0	No	No	No
Q13464	ROCK1	Rho-associated protein kinase 1	0.260368	0.202283	3.19807	1.67311e-10	-0.658496	0.000223465	2.2792	7.77498e-09	-1.26974	5.85031e-07	1.66796	1.78025e-07	No	No	No
Q13480	GAB1	GRB2-associated-binding protein 1	0.377001	0.457705	Inf	0	-2.65814	0.000161603	Inf	0	#NAME?	0	NA	NA	No	No	No
Q13492	PICALM	Phosphatidylinositol-binding clathrin assembly protein	-0.0157392	0.993772	1.24467	0.0402126	-0.721456	0.217127	0.538953	0.383959	-0.946616	0.100353	0.313793	0.635632	No	No	No
Q13505	MTX1	Metaxin-1	-0.313163	0.737797	2.92608	6.23315e-06	-1.49322	0.00255528	1.74602	0.00110607	-1.72592	0.000709729	1.51333	0.00380458	No	No	No
Q13523	PRPF4B	Serine/threonine-protein kinase PRP4 homolog	-0.0625435	0.966258	1.47567	0.00568735	-0.125467	0.80456	1.41275	0.010071	0.30633	0.512371	1.84454	0.00205087	No	No	No
Q13535	ATR	Serine/threonine-protein kinase ATR	0.198426	0.744878	2.93713	0.000261376	#NAME?	0	#NAME?	0	#NAME?	0	#NAME?	0	No	No	No
Q13546	RIPK1	Receptor-interacting serine/threonine-protein kinase 1	0.544668	0.182214	3.38225	1.46022e-06	-1.06678	0.00129205	1.7708	0.000660469	-2.55001	9.93858e-07	0.287569	0.514136	No	No	No
Q13547	HDAC1	Histone deacetylase 1	-0.0469428	0.966517	2.17187	3.55543e-05	-0.921649	0.021628	1.29716	0.00387063	-1.11247	0.00655331	1.10634	0.0124344	No	No	No
Q13555	CAMK2G	Calcium/calmodulin-dependent protein kinase type II subunit gamma	-0.0627315	0.944888	Inf	0	-1.43038	0.000511584	Inf	0	-1.88682	4.44243e-05	Inf	0	No	No	No
Q13557	CAMK2D	Calcium/calmodulin-dependent protein kinase type II subunit delta	-0.0124165	0.989274	2.85249	9.03186e-07	-0.872698	0.00732342	1.99221	4.89251e-05	-1.08971	0.00143043	1.77519	0.00016743	No	No	No
Q13561	DCTN2	Dynactin subunit 2	0.696507	0.499908	4.3591	2.73057e-05	-3.0963	0.000216586	0.56629	0.419557	-3.22995	0.000520353	0.432647	0.614987	No	No	No
Q13564	NAE1	NEDD8-activating enzyme E1 regulatory subunit	-0.206802	0.780091	3.19252	1.30086e-07	-1.58236	0.000186041	1.81695	6.57014e-05	-1.8511	3.48751e-05	1.54822	0.000344733	No	No	No
Q13572	ITPK1	Inositol-tetrakisphosphate 1-kinase	0.883868	0.1112	Inf	0	#NAME?	0	NA	NA	#NAME?	0	NA	NA	No	No	No
Q13573	SNW1	SNW domain-containing protein 1	-0.584666	0.0204621	3.22184	1.54368e-10	-1.38523	1.81418e-06	2.42128	4.89422e-09	-0.947997	3.80064e-05	2.85851	9.67808e-10	No	No	No
Q13576	IQGAP2	Ras GTPase-activating-like protein IQGAP2	0.181583	0.849038	1.35714	0.0028356	-0.177963	0.663021	0.997598	0.024121	-0.43179	0.263357	0.743771	0.0900693	No	No	No
Q13586	STIM1	Stromal interaction molecule 1	0.135329	0.800906	2.49267	3.21268e-07	-0.902035	0.00124014	1.45531	9.27479e-05	-1.45189	2.03685e-05	0.905454	0.00454697	No	No	No
Q13596	SNX1	Sorting nexin-1	0.515249	0.0172451	4.6287	1.11203e-11	-1.31767	9.87e-07	2.79578	1.74684e-09	-2.43554	4.65355e-09	1.6779	2.57692e-07	No	No	No
Q13601	KRR1	KRR1 small subunit processome component homolog	0.0639915	0.872313	1.75483	3.69568e-08	0.179277	0.251364	1.87012	3.52316e-08	0.499872	0.0037653	2.19071	7.67793e-09	No	No	No
Q13613	MTMR1	Myotubularin-related protein 1	0.0759073	0.803802	3.45899	7.37043e-11	-1.2714	7.68935e-07	2.11168	1.30109e-08	-1.8723	2.1513e-08	1.51078	3.75049e-07	No	No	No
Q13614	MTMR2	Myotubularin-related protein 2	-0.268956	0.330778	2.7176	8.03188e-09	-1.2225	1.01032e-05	1.76406	9.99343e-07	-1.71895	3.5825e-07	1.2676	2.75224e-05	No	No	No
Q13615	MTMR3	Myotubularin-related protein 3	-0.199649	0.632887	Inf	0	-1.49503	0.000194815	Inf	0	-1.57066	0.00102546	Inf	0	No	No	No
Q13616	CUL1	Cullin-1	-0.194638	0.810199	2.15728	1.32019e-05	-0.391404	0.249999	1.96052	5.56116e-05	-0.675298	0.0488857	1.67662	0.000284472	No	No	No
Q13617	CUL2	Cullin-2	-0.202251	0.778421	2.90727	2.52773e-07	-1.15731	0.00167149	1.95222	2.54778e-05	-1.43754	0.000242439	1.67199	0.000135686	No	No	No
Q13618	CUL3	Cullin-3	-0.135348	0.849038	2.19246	2.67396e-06	-0.504481	0.0942826	1.82333	2.99341e-05	-0.814442	0.00978701	1.51337	0.000208857	No	No	No
Q13619	CUL4A	Cullin-4A	-0.0203119	0.985554	Inf	0	-0.652602	0.0814813	Inf	0	-1.33717	0.00629894	Inf	0	No	No	No
Q13620	CUL4B	Cullin-4B	-0.26427	0.557532	2.98136	1.61375e-08	-0.969502	0.00102694	2.27613	4.94453e-07	-1.25373	9.70932e-05	1.9919	2.17876e-06	No	No	No
Q13625	TP53BP2	Apoptosis-stimulating of p53 protein 2	0.305185	0.212588	4.92269	4.37575e-10	-1.9416	1.95725e-07	2.67591	1.95763e-07	-3.05596	5.25619e-09	1.56155	3.16697e-05	No	No	No
Q13630	TSTA3	GDP-L-fucose synthase	-0.101777	0.940496	0.468992	0.304838	-0.577301	0.18634	-0.00653145	0.988691	-1.13023	0.0139264	-0.559463	0.240507	No	No	No
Q13637	RAB32	Ras-related protein Rab-32	-0.421635	0.823869	2.89119	0.00239294	-1.22189	0.142499	2.09094	0.0232237	-1.61116	0.0525434	1.70167	0.0642766	No	No	No
Q13642	FHL1	Four and a half LIM domains protein 1	0.992073	0.0588785	3.76647	4.09207e-07	-0.466043	0.191382	2.30835	7.52404e-05	-0.956284	0.0115739	1.81811	0.000687558	No	No	No
Q13724	MOGS	Mannosyl-oligosaccharide glucosidase	-0.0388191	0.987059	2.52088	0.00329836	-0.810712	0.281918	1.74899	0.034994	-1.12464	0.128338	1.43506	0.0854617	No	No	No
Q13769	THOC5	THO complex subunit 5 homolog	0.0769837	0.945223	2.65976	6.97446e-06	-0.33618	0.397568	2.2466	6.10402e-05	-0.429347	0.26233	2.15343	0.000113086	No	No	No
Q13796	SHROOM2	Protein Shroom2	0.594727	0.441012	Inf	0	#NAME?	0	NA	NA	#NAME?	0	NA	NA	No	No	No
Q13813	SPTAN1	Spectrin alpha chain, non-erythrocytic 1	0.803585	0.244393	4.45574	7.24907e-07	-2.49681	8.10012e-05	1.15534	0.0380436	-1.97627	0.000392832	1.67588	0.00617845	No	No	No
Q13823	GNL2	Nucleolar GTP-binding protein 2	-0.565444	0.0446966	3.25077	5.49407e-10	-0.0662121	0.740229	3.75	2.85648e-10	0.518504	0.0108292	4.33472	7.33092e-11	No	No	No
Q13838	DDX39B	Spliceosome RNA helicase DDX39B	0.185371	0.900829	2.10613	0.00152411	-1.29019	0.029708	0.630567	0.291338	-1.46155	0.0138527	0.459215	0.469432	No	No	No
Q13867	BLMH	Bleomycin hydrolase	0.0144571	0.992951	1.56934	0.00238743	-1.13852	0.0174183	0.416365	0.381652	-1.33807	0.00592447	0.21682	0.672069	No	No	No
Q13889	GTF2H3	General transcription factor IIH subunit 3	0.146532	0.649035	1.0066	0.000122358	-0.370835	0.0442135	0.489232	0.0258395	-0.726139	0.000923773	0.133928	0.537121	No	No	No
Q13895	BYSL	Bystin	-0.120642	0.936168	0.732483	0.161999	0.587826	0.263221	1.44095	0.015301	-0.349365	0.495389	0.50376	0.38897	No	No	No
Q13907	IDI1	Isopentenyl-diphosphate Delta-isomerase 1	0.0609858	0.951564	1.99555	3.34556e-05	-1.06109	0.00591583	0.873478	0.0234894	-1.60526	0.000226532	0.3293	0.391975	No	No	No
Q14004	CDK13	Cyclin-dependent kinase 13	-0.336607	0.41488	2.82526	3.37027e-06	-1.77919	1.34275e-05	1.38267	0.00207925	-0.416339	0.0872528	2.74552	9.29522e-06	No	No	No
Q14008	CKAP5	Cytoskeleton-associated protein 5	0.0217235	0.974599	3.11071	1.18062e-08	-0.233769	0.348773	2.85522	5.29824e-08	-1.20933	0.00014868	1.87966	4.50724e-06	No	No	No
Q14011	CIRBP	Cold-inducible RNA-binding protein	0.10657	0.931286	2.11777	0.000186472	0.597771	0.177324	2.60897	4.35704e-05	0.395865	0.356044	2.40707	0.000115048	No	No	No
Q14012	CAMK1	Calcium/calmodulin-dependent protein kinase type 1	0.174955	0.739314	Inf	0	-0.568456	0.0475058	Inf	0	-1.25158	0.00712043	Inf	0	No	No	No
Q14103	HNRNPD	Heterogeneous nuclear ribonucleoprotein D0	0.00454738	0.995896	2.50271	1.33728e-06	0.0610568	0.854343	2.55922	1.99998e-06	0.072491	0.820586	2.57065	2.1742e-06	No	No	No
Q14126	DSG2	Desmoglein-2	0.443203	0.497402	2.23501	2.16281e-05	-1.19762	0.00421884	0.594194	0.13151	-1.31119	0.00188297	0.480623	0.237197	No	No	No
Q14137	BOP1	Ribosome biogenesis protein BOP1	-0.0777283	0.945872	0.887063	0.0374009	-0.364242	0.410837	0.60055	0.192639	-0.143275	0.722957	0.821516	0.0704273	No	No	No
Q14139	UBE4A	Ubiquitin conjugation factor E4 A	-0.197483	0.73511	2.90803	5.07225e-08	-1.37149	0.000129773	1.73402	1.75879e-05	-1.89746	5.2415e-06	1.20805	0.000569595	No	No	No
Q14141	SEPTIN6	Septin-6	0.513856	0.43579	3.74396	2.78959e-06	-2.22389	0.000119322	1.00622	0.039382	-4.02434	4.46931e-06	-0.794235	0.154343	No	No	No
Q14145	KEAP1	Kelch-like ECH-associated protein 1	0.414813	0.0460851	4.01687	7.57056e-10	-1.06412	8.63886e-06	2.53794	9.16394e-08	-1.98884	4.38192e-08	1.61321	6.6706e-06	No	No	No
Q14146	URB2	Unhealthy ribosome biogenesis protein 2 homolog	-0.172922	0.70393	2.68717	1.12629e-08	-0.906449	0.000602542	1.95364	5.76319e-07	-0.896453	0.000506766	1.96364	6.05732e-07	No	No	No
Q14147	DHX34	Probable ATP-dependent RNA helicase DHX34	-0.650756	0.282196	Inf	0	-1.27719	0.00410114	Inf	0	-1.80956	0.000292612	Inf	0	No	No	No
Q14151	SAFB2	Scaffold attachment factor B2	-0.273001	0.411455	2.6144	4.7574e-08	-1.43489	8.97462e-06	1.45251	2.47528e-05	-0.22749	0.236282	2.65992	8.71258e-08	No	No	No
Q14152	EIF3A	Eukaryotic translation initiation factor 3 subunit A	0.0207899	0.986277	1.1907	0.00402513	-0.109077	0.777278	1.06084	0.0112418	-0.630989	0.0830639	0.538925	0.1801	No	No	No
Q14157	UBAP2L	Ubiquitin-associated protein 2-like	-0.102364	0.904614	5.42051	7.56263e-10	0.339932	0.305538	5.86281	7.19094e-10	-0.856125	0.0138527	4.66675	7.39706e-09	No	No	No
Q14160	SCRIB	Protein scribble homolog	0.323574	0.676602	2.14421	3.58594e-05	-1.58685	0.000614694	0.233785	0.561184	-1.7906	0.000174918	0.0300381	0.950148	No	No	No
Q14165	MLEC	Malectin	-0.123951	0.910846	2.09911	0.000124633	-0.333947	0.428678	1.88912	0.000480703	-0.681753	0.0990499	1.54131	0.00281703	No	No	No
Q14166	TTLL12	Tubulin--tyrosine ligase-like protein 12	0.284134	0.680629	2.12983	1.20646e-05	-0.964621	0.00829347	0.881073	0.0183554	-1.4682	0.000347059	0.377496	0.302082	No	No	No
Q14191	WRN	Werner syndrome ATP-dependent helicase	0.0751752	0.891728	3.71255	8.59356e-08	-1.15142	0.000153764	2.48596	6.21041e-06	-1.62632	6.85989e-06	2.01106	4.9666e-05	No	No	No
Q14195	DPYSL3	Dihydropyrimidinase-related protein 3	0.54353	0.0838102	3.71415	7.06936e-08	-1.30989	4.8142e-05	1.86073	6.41106e-05	-2.63945	1.16131e-07	0.531166	0.118697	No	No	No
Q14202	ZMYM3	Zinc finger MYM-type protein 3	-0.318791	0.677539	2.88689	1.5316e-06	-1.32956	0.00204152	1.87613	0.000171783	-1.34872	0.00149377	1.85696	0.000239459	No	No	No
Q14203	DCTN1	Dynactin subunit 1	0.191436	0.76602	3.37686	1.95112e-08	-1.575	6.66885e-05	1.61042	6.19094e-05	-2.48431	7.54003e-07	0.701113	0.02905	No	No	No
Q14204	DYNC1H1	Cytoplasmic dynein 1 heavy chain 1	0.0201311	0.982671	1.80961	1.96373e-05	-0.233623	0.43621	1.55586	0.000131144	-0.644662	0.0331474	1.14482	0.00203806	No	No	No
Q14207	NPAT	Protein NPAT	0.180059	0.776659	1.83375	8.16213e-06	-1.5453	6.32744e-05	0.108389	0.722226	-0.977416	0.00186807	0.676271	0.0306326	No	No	No
Q14232	EIF2B1	Translation initiation factor eIF-2B subunit alpha	-0.0465031	0.976626	1.18976	0.0508623	-0.449019	0.452909	0.787246	0.207114	-0.79158	0.16901	0.444685	0.505156	No	No	No
Q14240	EIF4A2	Eukaryotic initiation factor 4A-II	0.252339	0.825406	2.60783	0.000208548	-0.195945	0.703015	2.15955	0.00132823	-0.615155	0.20602	1.74034	0.0066811	No	No	No
Q14241	ELOA	Elongin-A	-0.432062	0.743647	2.5159	0.000617721	-0.831533	0.169819	2.11643	0.00326582	0.0371061	0.952176	2.98507	0.000271963	No	No	No
Q14244	MAP7	Ensconsin	0.30398	0.607982	Inf	0	-1.37027	0.000614694	Inf	0	-1.26351	0.000859421	Inf	0	No	No	No
Q14247	CTTN	Src substrate cortactin	0.627851	0.00543361	5.84126	0	-0.887636	2.09118e-05	4.32577	2.49553e-12	-2.13481	7.27188e-09	3.07859	8.52155e-11	No	No	No
Q14254	FLOT2	Flotillin-2	-0.0927608	0.945872	1.12155	0.0527099	-1.83899	0.00200845	-0.624676	0.288093	-2.98691	7.63869e-05	-1.77259	0.0116292	No	No	No
Q14257	RCN2	Reticulocalbin-2	1.15391	0.30837	Inf	0	#NAME?	0	NA	NA	#NAME?	0	NA	NA	No	No	No
Q14258	TRIM25	E3 ubiquitin/ISG15 ligase TRIM25	-0.103639	0.849038	2.90882	9.44868e-09	-0.0526891	0.82593	2.95977	1.53321e-08	-0.838656	0.00136746	2.1738	4.10165e-07	No	No	No
Q14315	FLNC	Filamin-C	0.288646	0.846064	3.18447	9.98224e-05	-0.954736	0.127528	1.94108	0.00694398	-1.30336	0.0380507	1.59246	0.0244021	No	No	No
Q14318	FKBP8	Peptidyl-prolyl cis-trans isomerase FKBP8	-0.13852	0.904614	0.75673	0.0943744	-0.532087	0.23411	0.363163	0.446381	-0.670705	0.126324	0.224544	0.660165	No	No	No
Q14320	FAM50A	Protein FAM50A	-0.00387967	0.995896	Inf	0	-1.9739	1.97718e-05	Inf	0	-0.388102	0.162933	Inf	0	No	No	No
Q14331	FRG1	Protein FRG1	-0.150152	0.580958	Inf	0	-0.0681821	0.64708	Inf	0	0.125124	0.376055	Inf	0	No	No	No
Q14344	GNA13	Guanine nucleotide-binding protein subunit alpha-13	-0.112081	0.904614	0.434159	0.222268	-0.72461	0.0504866	-0.17837	0.648958	-0.800941	0.029182	-0.254702	0.530408	No	No	No
Q14444	CAPRIN1	Caprin-1	0.0630379	0.872987	Inf	0	0.841279	0.000148558	Inf	0	-0.0822495	0.588714	Inf	0	No	No	No
Q14457	BECN1	Beclin-1	-0.104377	0.945872	1.52772	0.0175053	-0.355089	0.621198	1.27701	0.0949995	-1.05066	0.0719566	0.581443	0.330274	No	No	No
Q14493	SLBP	Histone RNA hairpin-binding protein	0.275628	0.705761	Inf	0	-0.66377	0.0626541	Inf	0	-0.388032	0.244137	Inf	0	No	No	No
Q14498	RBM39	RNA-binding protein 39	-0.133453	0.867283	1.44248	0.000280659	-0.298834	0.345751	1.27709	0.00114088	0.334335	0.274344	1.91026	4.23187e-05	No	No	No
Q14527	HLTF	Helicase-like transcription factor	-0.129318	0.794304	0.991862	0.00024685	-0.447084	0.0434896	0.674096	0.00662026	-0.445867	0.0392688	0.675313	0.00774516	No	No	No
Q14534	SQLE	Squalene monooxygenase	-0.228664	0.618128	0.919013	0.00306248	-1.29183	0.000101069	-0.144159	0.619785	-1.49934	2.03685e-05	-0.35166	0.232984	No	No	No
Q14558	PRPSAP1	Phosphoribosyl pyrophosphate synthase-associated protein 1	0.0254174	0.988246	0.400412	0.444368	-0.404083	0.456038	-0.0290883	0.961823	-0.691823	0.184572	-0.316829	0.601098	No	No	No
Q14566	MCM6	DNA replication licensing factor MCM6	0.0460209	0.945872	2.25258	2.57011e-07	-0.926645	0.00133416	1.27991	0.000122228	-1.09724	0.000277947	1.10932	0.000520221	No	No	No
Q14596	NBR1	Next to BRCA1 gene 1 protein	0.79567	0.11041	Inf	0	-0.294652	0.362615	Inf	0	-1.88284	0.00297447	Inf	0	No	No	No
Q14651	PLS1	Plastin-1	0.35058	0.389719	3.3869	4.32978e-09	-1.28395	0.000111179	1.75237	6.97915e-06	-1.82495	3.506e-06	1.21137	0.000278377	No	No	No
Q14657	LAGE3	EKC/KEOPS complex subunit LAGE3	-0.247356	0.776604	0.806161	0.0405374	-0.569673	0.136139	0.483844	0.225918	-0.541236	0.144345	0.512281	0.217879	No	No	No
Q14669	TRIP12	E3 ubiquitin-protein ligase TRIP12	-0.345791	0.653314	2.95765	1.71991e-06	-0.74607	0.0580482	2.55737	1.35603e-05	-1.19915	0.00431052	2.10429	0.000106875	No	No	No
Q14671	PUM1	Pumilio homolog 1	-0.0373757	0.944368	2.2211	1.56557e-08	-0.800794	0.000455895	1.45769	2.21817e-06	-1.16069	1.40291e-05	1.09779	4.40528e-05	No	No	No
Q14674	ESPL1	Separin	0.122431	0.859275	Inf	0	-0.618622	0.0383908	Inf	0	-1.06939	0.00279232	Inf	0	No	No	No
Q14676	MDC1	Mediator of DNA damage checkpoint protein 1	-0.200789	0.5967	3.54327	3.53597e-10	-2.14463	1.72815e-07	1.59942	2.21971e-06	-0.385426	0.0545975	3.35863	1.15134e-09	No	No	No
Q14677	CLINT1	Clathrin interactor 1	0.629018	0.132933	5.15759	2.71476e-10	-1.1512	0.000821381	3.37737	3.50032e-08	-2.26404	1.72e-06	2.26453	2.52011e-06	No	No	No
Q14678	KANK1	KN motif and ankyrin repeat domain-containing protein 1	0.443264	0.787953	0.959805	0.232376	-1.21928	0.121291	-0.702739	0.440696	-1.86247	0.0147128	-1.34593	0.133241	No	No	No
Q14683	SMC1A	Structural maintenance of chromosomes protein 1A	0.2837	0.611097	2.45317	6.6256e-07	-0.137174	0.643677	2.0323	8.21053e-06	-0.239752	0.393993	1.92972	1.63235e-05	No	No	No
Q14686	NCOA6	Nuclear receptor coactivator 6	-0.0724346	0.858673	Inf	0	-3.29674	6.18781e-09	Inf	0	-2.42988	3.62042e-08	Inf	0	No	No	No
Q14687	GSE1	Genetic suppressor element 1	-0.534008	0.160342	2.692	3.95612e-05	#NAME?	0	#NAME?	0	-3.78473	1.04264e-06	-0.558728	0.163603	No	No	No
Q14689	DIP2A	Disco-interacting protein 2 homolog A	0.274005	0.854231	Inf	0	-0.974401	0.153521	Inf	0	-1.29502	0.0919749	Inf	0	No	No	No
Q14690	PDCD11	Protein RRP5 homolog	-0.123494	0.876796	1.78788	5.06586e-05	-0.261225	0.422754	1.65015	0.000165843	-0.455306	0.150459	1.45607	0.000598674	No	No	No
Q14691	GINS1	DNA replication complex GINS protein PSF1	0.284029	0.811409	1.03249	0.0460806	-0.118411	0.822919	0.63005	0.232437	0.0332677	0.948078	0.781729	0.154503	No	No	No
Q14692	BMS1	Ribosome biogenesis protein BMS1 homolog	-0.155859	0.778421	2.04384	6.64013e-07	0.301534	0.211567	2.50124	1.51945e-07	0.66175	0.00981983	2.86145	4.4563e-08	No	No	No
Q14694	USP10	Ubiquitin carboxyl-terminal hydrolase 10	0.232171	0.789424	3.06093	1.04555e-06	0.462134	0.220889	3.29089	9.52541e-07	-0.973031	0.0139222	1.85572	0.00028824	No	No	No
Q14697	GANAB	Neutral alpha-glucosidase AB	0.298165	0.646387	1.86642	3.58594e-05	-0.973041	0.00696149	0.59521	0.0885997	-1.30858	0.000722572	0.259671	0.478412	No	No	No
Q14738	PPP2R5D	Serine/threonine-protein phosphatase 2A 56 kDa regulatory subunit delta isoform	-0.269582	0.776659	3.3563	1.03108e-06	-1.08527	0.0145667	2.54061	3.00195e-05	-1.04386	0.0154958	2.58202	3.1348e-05	No	No	No
Q14739	LBR	Delta(14)-sterol reductase LBR	0.00763446	0.992951	1.45747	1.77713e-05	0.314286	0.186376	1.76412	4.64595e-06	0.170395	0.459441	1.62023	1.27264e-05	No	No	No
Q14746	COG2	Conserved oligomeric Golgi complex subunit 2	-0.0111001	0.993772	1.27912	0.0106509	-1.86763	0.000359447	-0.577409	0.230043	-1.94209	0.000199415	-0.651865	0.192656	No	No	No
Q14781	CBX2	Chromobox protein homolog 2	-0.535634	0.0730238	Inf	0	-1.12741	9.91843e-05	Inf	0	-0.227874	0.238991	Inf	0	No	No	No
Q14789	GOLGB1	Golgin subfamily B member 1	0.501302	0.317218	1.99217	0.00102851	-0.837951	0.0166084	0.652922	0.17329	-2.31855	0.000617728	-0.827679	0.18702	No	No	No
Q147X3	NAA30	N-alpha-acetyltransferase 30	0.281178	0.260311	2.14212	1.46045e-06	-0.905112	0.000128855	0.955834	0.0015935	-1.28022	1.19628e-05	0.580729	0.035838	No	No	No
Q14807	KIF22	Kinesin-like protein KIF22	-0.254479	0.73914	2.52822	1.74385e-05	-0.904526	0.0166447	1.87818	0.00038922	-0.654303	0.0628487	2.1284	0.000168946	No	No	No
Q14814	MEF2D	Myocyte-specific enhancer factor 2D	-0.210073	0.451093	4.73461	7.41235e-10	-1.52504	1.73359e-06	3.41964	2.59101e-08	-1.25753	5.75133e-06	3.68715	1.4801e-08	No	No	No
Q14839	CHD4	Chromodomain-helicase-DNA-binding protein 4	-0.203382	0.467006	2.86852	3.47111e-10	-1.0519	1.62963e-05	2.02001	2.19472e-08	-0.954575	2.70651e-05	2.11733	1.4996e-08	No	No	No
Q14847	LASP1	LIM and SH3 domain protein 1	0.957037	0.00376396	2.92832	1.39055e-07	-0.46745	0.0165585	1.50383	9.87376e-05	-1.02722	6.43621e-05	0.944059	0.00401891	No	No	No
Q14966	ZNF638	Zinc finger protein 638	-0.607208	0.0815157	3.86336	7.69298e-10	-1.83653	3.27921e-06	2.63403	7.51971e-08	-1.06912	0.000284863	3.40144	5.90841e-09	No	No	No
Q14974	KPNB1	Importin subunit beta-1	-0.220968	0.796279	3.13995	6.27567e-07	-1.10523	0.0067423	2.25569	3.11067e-05	-1.71713	0.000217367	1.64379	0.000639527	No	No	No
Q14978	NOLC1	Nucleolar and coiled-body phosphoprotein 1	-0.661193	0.350643	3.89396	3.86195e-07	-0.704395	0.110816	3.85075	8.35421e-07	0.786046	0.0706506	5.34119	3.14586e-08	No	No	No
Q14980	NUMA1	Nuclear mitotic apparatus protein 1	-0.252274	0.450485	4.19966	6.22907e-11	-1.93491	3.50925e-07	2.51702	1.69092e-08	0.360492	0.0648018	4.81243	3.86881e-11	No	No	No
Q14997	PSME4	Proteasome activator complex subunit 4	-0.262581	0.213087	1.6573	1.17598e-07	-1.0858	4.25342e-06	0.834083	0.000137141	-1.22366	1.05492e-06	0.696224	0.000752879	No	No	No
Q14BN4	SLMAP	Sarcolemmal membrane-associated protein	0.250453	0.900972	-0.228525	0.760979	-0.909823	0.235068	-1.3888	0.0909413	-0.626039	0.401031	-1.10502	0.188187	No	No	No
Q14C86	GAPVD1	GTPase-activating protein and VPS9 domain-containing protein 1	0.0879935	0.887941	3.37961	4.56348e-09	-1.3215	8.99537e-05	1.97012	2.22134e-06	-2.06072	1.12791e-06	1.2309	0.000249841	No	No	No
Q14CN4	KRT72	Keratin, type II cytoskeletal 72	-0.269444	0.930866	-0.448443	0.679901	-0.803667	0.471924	-0.982666	0.401948	0.796063	0.457548	0.617064	0.621545	No	No	No
Q14CX7	NAA25	N-alpha-acetyltransferase 25, NatB auxiliary subunit	-0.181879	0.908097	3.20904	7.09519e-05	-0.616512	0.305806	2.77441	0.00040344	-1.20945	0.0463437	2.18147	0.00315124	No	No	No
Q15003	NCAPH	Condensin complex subunit 2	0.201227	0.714668	5.07679	9.79046e-10	-2.04524	4.0197e-06	2.83032	5.42632e-07	-2.87495	1.54177e-07	2.00061	1.77322e-05	No	No	No
Q15005	SPCS2	Signal peptidase complex subunit 2	-0.149438	0.819403	1.89797	7.3633e-06	-0.896603	0.0047569	1.15081	0.00110688	-1.15076	0.000652021	0.896647	0.00762596	No	No	No
Q15007	WTAP	Pre-mRNA-splicing regulator WTAP	0.101971	0.957872	Inf	0	#NAME?	0	NA	NA	#NAME?	0	NA	NA	No	No	No
Q15008	PSMD6	26S proteasome non-ATPase regulatory subunit 6	-0.076542	0.926114	2.88337	1.54256e-07	-1.24246	0.00064321	1.71746	5.01753e-05	-1.59356	6.12264e-05	1.36636	0.000474312	No	No	No
Q15014	MORF4L2	Mortality factor 4-like protein 2	-0.2673	0.607425	2.33371	5.62318e-07	-0.0541083	0.849718	2.54691	4.32155e-07	-0.362523	0.16905	2.23849	1.85127e-06	No	No	No
Q15018	ABRAXAS2	BRISC complex subunit Abraxas 2	0.173439	0.77111	2.05792	1.33847e-06	-0.635119	0.0211921	1.24936	0.000279425	-0.987432	0.00111342	0.897046	0.00441257	No	No	No
Q15019	SEPTIN2	Septin-2	0.644742	0.437086	2.63562	6.14501e-05	-1.11152	0.0294766	0.879363	0.0918883	-1.69138	0.00214667	0.299502	0.588058	No	No	No
Q15020	SART3	Squamous cell carcinoma antigen recognized by T-cells 3	-0.314594	0.715908	2.75516	6.07655e-06	-1.05258	0.0149936	2.01717	0.000196194	-1.02818	0.0146852	2.04157	0.000222854	No	No	No
Q15021	NCAPD2	Condensin complex subunit 1	-0.246103	0.482245	2.43863	1.5853e-08	-1.02203	0.000135992	1.66271	1.53363e-06	-1.44755	4.53046e-06	1.23718	3.481e-05	No	No	No
Q15022	SUZ12	Polycomb protein SUZ12	-0.200431	0.678413	1.63436	2.2936e-05	-0.53199	0.0303044	1.3028	0.000273118	-0.72922	0.00469431	1.10557	0.00124085	No	No	No
Q15024	EXOSC7	Exosome complex component RRP42	-0.309725	0.637209	2.21779	3.76506e-05	-1.73218	0.000150133	0.795329	0.0535096	-2.31249	9.40076e-06	0.215019	0.614987	No	No	No
Q15025	TNIP1	TNFAIP3-interacting protein 1	0.781128	0.0509516	1.61487	0.000882803	-1.06466	0.00128367	-0.230924	0.57907	-2.26714	2.62576e-06	-1.4334	0.00351185	No	No	No
Q15029	EFTUD2	116 kDa U5 small nuclear ribonucleoprotein component	-0.208958	0.816523	3.14774	9.05592e-07	-1.5548	0.000845666	1.8019	0.000333818	-2.01607	7.67761e-05	1.34063	0.00399814	No	No	No
Q15031	LARS2	Probable leucine--tRNA ligase, mitochondrial	-9.52519e-06	0.999975	0.707991	0.0493729	-0.0447302	0.902029	0.663271	0.0769355	-0.256047	0.450164	0.451953	0.237327	No	No	No
Q15032	R3HDM1	R3H domain-containing protein 1	-0.0139372	0.986277	Inf	0	-0.207178	0.406436	Inf	0	-0.722199	0.00801582	Inf	0	No	No	No
Q15036	SNX17	Sorting nexin-17	0.21023	0.572706	1.65861	4.7123e-06	-0.951379	0.000307831	0.497002	0.0461142	-1.24639	2.40874e-05	0.201986	0.425552	No	No	No
Q15042	RAB3GAP1	Rab3 GTPase-activating protein catalytic subunit	-0.0530743	0.95646	3.66939	4.85464e-08	-1.50206	0.000396924	2.2204	1.47526e-05	-2.1328	1.4442e-05	1.58967	0.000392469	No	No	No
Q15046	KARS1	Lysine--tRNA ligase	0.271735	0.678679	0.44105	0.161553	0.0907707	0.785497	0.260086	0.440696	-0.059489	0.853234	0.109826	0.762646	No	No	No
Q15047	SETDB1	Histone-lysine N-methyltransferase SETDB1	0.177012	0.850802	Inf	0	-1.24254	0.0245239	Inf	0	-1.69719	0.00489762	Inf	0	No	No	No
Q15051	IQCB1	IQ calmodulin-binding motif-containing protein 1	-0.265154	0.547638	2.99511	8.62514e-08	0.0035639	0.987547	3.26382	6.88228e-08	-0.344358	0.144345	2.9159	2.45867e-07	No	No	No
Q15054	POLD3	DNA polymerase delta subunit 3	-0.163327	0.8944	3.01235	1.42493e-05	-2.48478	0.000119334	0.690901	0.173339	-1.20063	0.0161341	1.97505	0.0012096	No	No	No
Q15056	EIF4H	Eukaryotic translation initiation factor 4H	1.15399	0.0682322	5.45564	6.91288e-08	0.159048	0.718307	4.4607	9.27282e-07	-0.655602	0.119796	3.64605	7.29299e-06	No	No	No
Q15057	ACAP2	Arf-GAP with coiled-coil, ANK repeat and PH domain-containing protein 2	0.398977	0.17781	1.47845	1.01555e-05	-0.989433	0.000170871	0.0900401	0.708891	-1.31952	1.09768e-05	-0.240042	0.320653	No	No	No
Q15058	KIF14	Kinesin-like protein KIF14	-0.150582	0.8944	2.86784	4.82823e-05	0.103764	0.823857	3.12219	3.65211e-05	-1.1381	0.0147726	1.88033	0.00277729	No	No	No
Q15059	BRD3	Bromodomain-containing protein 3	0.0429734	0.936875	Inf	0	-1.23395	9.40797e-05	Inf	0	-0.668093	0.00295918	Inf	0	No	No	No
Q15061	WDR43	WD repeat-containing protein 43	-0.488515	0.15188	3.28761	2.8292e-09	-0.829613	0.00187584	2.94651	1.64207e-08	-0.153824	0.488148	3.6223	2.14235e-09	No	No	No
Q15067	ACOX1	Peroxisomal acyl-coenzyme A oxidase 1	0.156221	0.794334	-0.667946	0.0307239	-0.60051	0.0280218	-1.42468	0.000307792	-0.943167	0.00168632	-1.76733	5.99027e-05	No	No	No
Q15084	PDIA6	Protein disulfide-isomerase A6	0.148792	0.901169	1.24627	0.012027	-0.782047	0.0931089	0.315433	0.521443	-1.12134	0.0182398	-0.0238601	0.967883	No	No	No
Q15118	PDK1	[Pyruvate dehydrogenase (acetyl-transferring)] kinase isozyme 1, mitochondrial	0.571666	0.467294	0.121565	0.808066	-0.207118	0.655559	-0.657219	0.225439	-0.847605	0.0828709	-1.29771	0.0361148	No	No	No
Q15120	PDK3	[Pyruvate dehydrogenase (acetyl-transferring)] kinase isozyme 3, mitochondrial	0.129995	0.8973	1.20321	0.00563432	-0.433109	0.266376	0.640106	0.123044	-0.849487	0.0325802	0.223728	0.612743	No	No	No
Q15125	EBP	3-beta-hydroxysteroid-Delta(8),Delta(7)-isomerase	-0.102672	0.953132	2.56441	0.000494056	-0.558365	0.353777	2.10871	0.00318086	-0.783262	0.179041	1.88382	0.00797166	No	No	No
Q15139	PRKD1	Serine/threonine-protein kinase D1	-0.086394	0.939295	1.35869	0.0281568	-1.9435	0.000362993	-0.49841	0.414457	-1.4448	0.00346521	0.000283493	0.999613	No	No	No
Q15149	PLEC	Plectin	0.220613	0.751667	2.73746	5.20932e-07	-0.527081	0.0995912	1.98977	2.31182e-05	-0.994042	0.00411774	1.52281	0.000333856	No	No	No
Q15154	PCM1	Pericentriolar material 1 protein	0.236731	0.913901	0.417273	0.726259	-2.18604	0.017344	-2.0055	0.125149	-1.67154	0.0671424	-1.491	0.280994	No	No	No
Q15155	NOMO1	Nodal modulator 1	-0.482618	0.714668	0.0613984	0.9411	-0.925883	0.195131	-0.381866	0.701142	-1.7798	0.0130703	-1.23578	0.200028	No	No	No
Q15172	PPP2R5A	Serine/threonine-protein phosphatase 2A 56 kDa regulatory subunit alpha isoform	-0.436756	0.182907	2.71398	7.86209e-08	-1.28764	4.8903e-05	1.8631	5.53457e-06	-1.62637	4.60038e-06	1.52437	4.40035e-05	No	No	No
Q15181	PPA1	Inorganic pyrophosphatase	1.00075	0.0831918	2.12126	6.29973e-05	-0.633943	0.1115	0.486568	0.240153	-0.981433	0.0165005	0.139078	0.758091	No	No	No
Q15208	STK38	Serine/threonine-protein kinase 38	0.369201	0.11363	5.80325	1.1128e-10	-0.203313	0.197478	5.23073	4.68239e-10	-0.689063	0.000516349	4.74498	1.11882e-09	No	No	No
Q15233	NONO	Non-POU domain-containing octamer-binding protein	-0.412664	0.50358	3.47152	1.23405e-07	-1.9281	6.88516e-05	1.95609	6.9052e-05	-1.43232	0.000596369	2.45187	9.31072e-06	No	No	No
Q15257	PTPA	Serine/threonine-protein phosphatase 2A activator	-0.377083	0.584854	3.414	2.60974e-07	-1.61298	0.000472114	2.17811	4.3123e-05	-2.06106	4.44243e-05	1.73003	0.000419496	No	No	No
Q15276	RABEP1	Rab GTPase-binding effector protein 1	0.532059	0.0264462	Inf	0	-2.75573	1.54361e-05	Inf	0	-3.43215	3.9613e-06	Inf	0	No	No	No
Q15286	RAB35	Ras-related protein Rab-35	0.0177554	0.993772	2.29733	0.00317895	-0.286111	0.685292	1.99347	0.0107221	-0.454251	0.495389	1.82533	0.0202647	No	No	No
Q15287	RNPS1	RNA-binding protein with serine-rich domain 1	-0.338182	0.563628	1.97474	1.5891e-05	-1.08447	0.00290467	1.22846	0.00162869	-0.2373	0.44182	2.07563	2.01089e-05	No	No	No
Q15293	RCN1	Reticulocalbin-1	1.21648	0.0228315	0.351728	0.333663	0.818674	0.0325218	-0.0460781	0.914082	1.13403	0.0111521	0.269281	0.577965	No	No	No
Q15311	RALBP1	RalA-binding protein 1	-0.0365155	0.968415	Inf	0	-1.69846	0.000971489	Inf	0	-1.80314	0.0011556	Inf	0	No	No	No
Q15334	LLGL1	Lethal(2) giant larvae protein homolog 1	0.130502	0.719637	2.35289	2.83942e-08	-1.26287	6.92687e-06	0.959519	0.000239209	-1.65912	4.4423e-07	0.563274	0.0124918	No	No	No
Q15345	LRRC41	Leucine-rich repeat-containing protein 41	0.0428867	0.951564	2.94307	1.16586e-07	-0.511346	0.0443599	2.38884	1.69224e-06	-1.0559	0.000476097	1.84428	2.37501e-05	No	No	No
Q15361	TTF1	Transcription termination factor 1	-0.240646	0.463189	Inf	0	-0.580761	0.00751286	Inf	0	0.0259907	0.892224	Inf	0	No	No	No
Q15363	TMED2	Transmembrane emp24 domain-containing protein 2	-0.198753	0.787953	1.60747	0.00012281	-0.911353	0.00913625	0.894868	0.0136388	-1.14412	0.00173836	0.662096	0.0631683	No	No	No
Q15365	PCBP1	Poly(rC)-binding protein 1	-0.358614	0.198327	3.08855	5.77938e-10	-1.05077	5.19936e-05	2.39639	1.5128e-08	-1.6851	4.91917e-07	1.76207	4.03148e-07	No	No	No
Q15366	PCBP2	Poly(rC)-binding protein 2	0.0650849	0.887379	2.98183	6.93028e-10	-0.641798	0.00225979	2.27495	2.14234e-08	-1.35701	3.2586e-06	1.55974	1.19506e-06	No	No	No
Q15369	ELOC	Elongin-C	0.711566	0.147152	2.71363	8.60048e-07	-0.716898	0.0361272	1.28516	0.00148588	-0.964192	0.00652766	1.03787	0.00775329	No	No	No
Q15382	RHEB	GTP-binding protein Rheb	0.13278	0.930935	1.4255	0.0150117	-0.491289	0.3706	0.801433	0.165464	-0.807648	0.130485	0.485074	0.424856	No	No	No
Q15386	UBE3C	Ubiquitin-protein ligase E3C	-0.162131	0.660633	1.94295	3.95884e-07	-0.83171	0.000417365	1.27338	4.04962e-05	-1.27118	9.17687e-06	0.833908	0.00165792	No	No	No
Q15388	TOMM20	Mitochondrial import receptor subunit TOM20 homolog	-7.48548e-05	0.999975	1.96418	1.40751e-06	0.532902	0.0397473	2.49716	2.20147e-07	0.357696	0.142809	2.32196	5.39417e-07	No	No	No
Q15390	MTFR1	Mitochondrial fission regulator 1	-0.349402	0.895577	-0.62947	0.442037	-1.65748	0.260568	-1.93755	0.165464	#NAME?	0	#NAME?	0	No	No	No
Q15392	DHCR24	Delta(24)-sterol reductase	-0.0991812	0.913565	1.45945	0.000513578	-0.184393	0.596687	1.37424	0.00122149	-0.796592	0.0235827	0.762041	0.046959	No	No	No
Q15393	SF3B3	Splicing factor 3B subunit 3	-0.283272	0.705909	2.29536	9.64455e-06	-1.20273	0.00285959	1.3759	0.00148588	-1.5808	0.000291825	0.997822	0.0145544	No	No	No
Q15397	PUM3	Pumilio homolog 3	0.138333	0.846064	1.09268	0.00168073	0.225123	0.454932	1.17947	0.00135036	0.418417	0.150512	1.37276	0.0004884	No	No	No
Q15398	DLGAP5	Disks large-associated protein 5	0.553215	0.201012	4.19963	2.21357e-09	-1.01156	0.00219569	2.63486	5.03086e-07	-1.31274	0.000234038	2.33368	1.97925e-06	No	No	No
Q15417	CNN3	Calponin-3	0.679793	0.370283	4.88456	6.77017e-08	-1.15817	0.0184025	3.0466	1.49831e-05	-1.65018	0.0017222	2.55458	9.90331e-05	No	No	No
Q15418	RPS6KA1	Ribosomal protein S6 kinase alpha-1	0.0720199	0.915207	3.08774	1.66749e-08	-0.836037	0.00378576	2.17968	1.12998e-06	-1.14102	0.000302443	1.8747	5.99168e-06	No	No	No
Q15424	SAFB	Scaffold attachment factor B1	-0.610272	0.134548	2.9582	5.76761e-08	-1.5617	5.58776e-05	2.00677	5.57752e-06	-0.199591	0.454487	3.36888	3.14103e-08	No	No	No
Q15428	SF3A2	Splicing factor 3A subunit 2	0.19627	0.72935	1.09256	0.000607617	0.567863	0.0369428	1.46416	7.09935e-05	0.48516	0.0634802	1.38145	0.000151075	No	No	No
Q15436	SEC23A	Protein transport protein Sec23A	-0.0270677	0.982671	2.51302	1.30156e-05	-0.941238	0.0243301	1.59885	0.00117382	-1.50209	0.00112653	1.038	0.0221649	No	No	No
Q15437	SEC23B	Protein transport protein Sec23B	0.0067904	0.993772	1.89563	1.58081e-05	-1.19095	0.000396924	0.697888	0.0325148	-1.73377	1.32485e-05	0.155072	0.642169	No	No	No
Q15459	SF3A1	Splicing factor 3A subunit 1	-0.535996	0.380399	3.4784	2.26162e-07	-3.86314	2.15353e-07	0.15126	0.709925	-3.14625	9.8958e-07	0.86814	0.0373567	No	No	No
Q15477	SKIV2L	Helicase SKI2W	0.0708143	0.895882	1.55936	1.43327e-05	-1.11604	0.000131931	0.372503	0.143706	-1.97356	7.07873e-07	-0.485017	0.0698335	No	No	No
Q15545	TAF7	Transcription initiation factor TFIID subunit 7	0.417249	0.243465	Inf	0	-0.357012	0.294858	Inf	0	#NAME?	0	NA	NA	No	No	No
Q15554	TERF2	Telomeric repeat-binding factor 2	0.176662	0.703051	0.197356	0.355656	-0.124205	0.574738	-0.103512	0.663404	0.00664372	0.975717	0.0273371	0.919174	No	No	No
Q15555	MAPRE2	Microtubule-associated protein RP/EB family member 2	0.624139	0.260311	3.93436	4.41572e-08	0.0501231	0.894393	3.36034	4.24185e-07	-0.909791	0.0146761	2.40043	1.48181e-05	No	No	No
Q15596	NCOA2	Nuclear receptor coactivator 2	-0.215981	0.812367	Inf	0	#NAME?	0	NA	NA	-3.1675	5.73328e-05	Inf	0	No	No	No
Q15629	TRAM1	Translocating chain-associated membrane protein 1	-0.26754	0.635568	Inf	0	-0.47257	0.1357	Inf	0	-0.698882	0.03242	Inf	0	No	No	No
Q15631	TSN	Translin	-0.402243	0.439931	3.01315	1.39055e-07	-1.4327	0.000272508	1.9827	1.77153e-05	-1.90016	1.73658e-05	1.51523	0.000267698	No	No	No
Q15633	TARBP2	RISC-loading complex subunit TARBP2	0.512924	0.0858977	Inf	0	-0.0959467	0.620356	Inf	0	#NAME?	0	NA	NA	No	No	No
Q15637	SF1	Splicing factor 1	-0.72349	0.0168748	2.5993	4.33712e-08	-2.17284	2.14774e-07	1.14994	0.000169811	-1.33931	1.00992e-05	1.98348	1.27503e-06	No	No	No
Q15643	TRIP11	Thyroid receptor-interacting protein 11	0.315195	0.761759	1.59488	0.00651838	-0.520491	0.259484	0.75919	0.171723	-0.660356	0.144476	0.619325	0.280724	No	No	No
Q15645	TRIP13	Pachytene checkpoint protein 2 homolog	0.119513	0.929298	1.52223	0.00495291	-0.545239	0.259607	0.857478	0.0974365	-0.977198	0.0453884	0.425518	0.430327	No	No	No
Q15648	MED1	Mediator of RNA polymerase II transcription subunit 1	-0.200884	0.651651	4.4212	8.91224e-10	-3.03495	3.62785e-08	1.58714	3.22743e-05	-2.15962	4.91917e-07	2.46247	5.61609e-07	No	No	No
Q15650	TRIP4	Activating signal cointegrator 1	0.070115	0.782013	Inf	0	0.0200217	0.862483	Inf	0	-1.20147	3.43324e-07	Inf	0	No	No	No
Q15651	HMGN3	High mobility group nucleosome-binding domain-containing protein 3	0.0356612	0.985554	3.22111	6.18034e-05	-0.470001	0.434245	2.71545	0.000441802	-0.42757	0.460165	2.75788	0.000475058	No	No	No
Q15652	JMJD1C	Probable JmjC domain-containing histone demethylation protein 2C	0.226424	0.574928	Inf	0	-2.19332	9.97323e-07	Inf	0	-1.05886	0.000234038	Inf	0	No	No	No
Q15653	NFKBIB	NF-kappa-B inhibitor beta	0.12863	0.895577	Inf	0	#NAME?	0	NA	NA	#NAME?	0	NA	NA	No	No	No
Q15654	TRIP6	Thyroid receptor-interacting protein 6	0.680426	0.179502	5.29783	1.23629e-06	-1.31274	0.00305639	3.30466	8.45396e-05	-2.69017	5.96335e-05	1.92723	0.00486429	No	No	No
Q15678	PTPN14	Tyrosine-protein phosphatase non-receptor type 14	-0.0888727	0.881833	Inf	0	-1.30429	0.00061714	Inf	0	-2.14709	4.15363e-05	Inf	0	No	No	No
Q15691	MAPRE1	Microtubule-associated protein RP/EB family member 1	0.472619	0.442454	2.95765	9.72699e-07	-0.589218	0.108446	1.89581	0.000131144	-1.51423	0.000528087	0.970805	0.0198042	No	No	No
Q15717	ELAVL1	ELAV-like protein 1	0.0287103	0.974599	2.01909	2.14747e-05	0.682232	0.0484979	2.67261	2.2925e-06	-0.221189	0.49735	1.76919	0.000151216	No	No	No
Q15723	ELF2	ETS-related transcription factor Elf-2	0.143419	0.838598	Inf	0	-2.29994	8.97462e-06	Inf	0	-0.848529	0.00960677	Inf	0	No	No	No
Q15738	NSDHL	Sterol-4-alpha-carboxylate 3-dehydrogenase, decarboxylating	-0.10465	0.901193	1.97503	1.89472e-05	-0.537381	0.101476	1.5423	0.000297397	-0.986962	0.00509136	1.09272	0.00505367	No	No	No
Q15750	TAB1	TGF-beta-activated kinase 1 and MAP3K7-binding protein 1	0.63366	0.111316	1.57395	0.00207551	-3.04524	0.000124815	-2.10495	0.00219187	-1.20105	0.00325222	-0.260761	0.553065	No	No	No
Q15758	SLC1A5	Neutral amino acid transporter B(0)	-0.107064	0.872987	0.679365	0.0167678	-0.882003	0.00346062	-0.0955731	0.744455	-0.775766	0.00669134	0.0106639	0.975471	No	No	No
Q15785	TOMM34	Mitochondrial import receptor subunit TOM34	0.846799	0.0618777	2.6621	5.76101e-07	-0.170612	0.588611	1.64469	0.000115245	-0.348002	0.247414	1.4673	0.000392469	No	No	No
Q15788	NCOA1	Nuclear receptor coactivator 1	-0.176142	0.882698	Inf	0	#NAME?	0	NA	NA	#NAME?	0	NA	NA	No	No	No
Q15811	ITSN1	Intersectin-1	0.280343	0.326495	Inf	0	-3.55946	3.41091e-07	Inf	0	#NAME?	0	NA	NA	No	No	No
Q15813	TBCE	Tubulin-specific chaperone E	1.04881	0.0555108	3.05029	1.00537e-06	-1.5244	0.00083661	0.477079	0.227238	-2.18534	3.08517e-05	-0.183855	0.666884	No	No	No
Q15833	STXBP2	Syntaxin-binding protein 2	0.824869	0.479546	Inf	0	-1.91807	0.0198776	Inf	0	#NAME?	0	NA	NA	No	No	No
Q15836	VAMP3	Vesicle-associated membrane protein 3	-0.182196	0.860143	0.547344	0.187713	-0.534428	0.202986	0.195112	0.670662	-1.36246	0.00332322	-0.632919	0.167662	No	No	No
Q15843	NEDD8	NEDD8	0.107301	0.960651	1.96311	0.0117887	-1.42687	0.0537192	0.428941	0.577811	-2.21736	0.00474226	-0.361548	0.659561	No	No	No
Q15904	ATP6AP1	V-type proton ATPase subunit S1	0.025692	0.982671	1.50349	0.0187309	-1.1393	0.0118809	0.338504	0.575039	#NAME?	0	#NAME?	0	No	No	No
Q15906	VPS72	Vacuolar protein sorting-associated protein 72 homolog	-1.01791	0.208308	Inf	0	-3.10991	0.00287229	Inf	0	-3.54258	5.68982e-05	Inf	0	No	No	No
Q15907	RAB11B	Ras-related protein Rab-11B	-0.389722	0.330806	1.66461	7.32612e-06	-1.30733	0.000103434	0.747005	0.00883761	-1.5798	1.41411e-05	0.474533	0.0836627	No	No	No
Q15942	ZYX	Zyxin	0.758106	0.659847	5.17232	8.67644e-05	-1.85817	0.0373371	2.55604	0.019034	-3.14678	0.00154713	1.26743	0.232056	No	No	No
Q16181	SEPTIN7	Septin-7	0.820505	0.0329826	2.75355	7.18762e-08	-0.467915	0.0794232	1.46513	7.08423e-05	-0.90495	0.00218932	1.02809	0.00174247	No	No	No
Q16204	CCDC6	Coiled-coil domain-containing protein 6	0.367391	0.17488	3.06879	6.94628e-07	-2.22268	1.38129e-06	0.47872	0.0826061	#NAME?	0	#NAME?	0	No	No	No
Q16222	UAP1	UDP-N-acetylhexosamine pyrophosphorylase	0.407884	0.624844	2.16933	6.99908e-05	-0.903486	0.0427223	0.857957	0.0473897	-1.48902	0.00231641	0.272418	0.542365	No	No	No
Q16378	PRR4	Proline-rich protein 4	Inf	0	Inf	0	Inf	0	Inf	0	Inf	0	Inf	0	No	No	No
Q16512	PKN1	Serine/threonine-protein kinase N1	-0.176204	0.816523	3.39698	8.62514e-08	-1.20824	0.00176031	2.36494	6.44863e-06	-1.77758	6.01127e-05	1.79561	0.000112684	No	No	No
Q16513	PKN2	Serine/threonine-protein kinase N2	-0.0948079	0.866537	3.0901	4.06044e-09	-0.659437	0.00718181	2.52547	6.01912e-08	-1.11828	0.000113049	2.06662	5.45461e-07	No	No	No
Q16527	CSRP2	Cysteine and glycine-rich protein 2	1.27897	0.0468558	Inf	0	0.271109	0.377799	Inf	0	-0.3964	0.260045	Inf	0	No	No	No
Q16531	DDB1	DNA damage-binding protein 1	-0.0256442	0.974908	2.78959	3.8551e-07	-1.45068	0.000295236	1.36456	0.000621176	-1.92396	1.87571e-05	0.891275	0.0141266	No	No	No
Q16537	PPP2R5E	Serine/threonine-protein phosphatase 2A 56 kDa regulatory subunit epsilon isoform	-0.475642	0.0574748	1.69882	7.07724e-07	-1.13432	1.81812e-05	1.04014	0.000123246	-1.11755	1.4564e-05	1.05691	0.000135343	No	No	No
Q16539	MAPK14	Mitogen-activated protein kinase 14	0.44391	0.162123	1.61348	1.87814e-05	-0.447504	0.0408969	0.72207	0.00955596	-0.535669	0.040257	0.633905	0.0412097	No	No	No
Q16543	CDC37	Hsp90 co-chaperone Cdc37	0.292915	0.688995	3.35949	1.80989e-07	-1.35885	0.00116621	1.70772	0.000242777	-1.69399	0.00015482	1.37259	0.0017529	No	No	No
Q16555	DPYSL2	Dihydropyrimidinase-related protein 2	0.473545	0.284173	4.09238	1.78274e-08	-1.72257	3.81479e-05	1.89626	5.21145e-05	-2.96851	2.37958e-07	0.65032	0.0663436	No	No	No
Q16566	CAMK4	Calcium/calmodulin-dependent protein kinase type IV	-0.875858	0.783948	Inf	0	#NAME?	0	NA	NA	#NAME?	0	NA	NA	No	No	No
Q16576	RBBP7	Histone-binding protein RBBP7	-0.115692	0.882698	2.18974	4.95788e-06	-1.78781	5.51381e-05	0.517619	0.121509	-1.49379	0.000182869	0.811643	0.0236886	No	No	No
Q16594;Q9HBM6	TAF9;TAF9B	Transcription initiation factor TFIID subunit 9;Transcription initiation factor TFIID subunit 9B	-0.202112	0.902698	1.96708	0.0515878	-3.4389	0.000904181	-1.26971	0.218135	#NAME?	0	#NAME?	0	No	No	No
Q16629	SRSF7	Serine/arginine-rich splicing factor 7	0.100842	0.849038	2.73125	8.74244e-08	-0.975092	0.000643667	1.65532	1.53816e-05	0.108512	0.615253	2.73892	1.83655e-07	No	No	No
Q16630	CPSF6	Cleavage and polyadenylation specificity factor subunit 6	-1.59513	0.0108588	3.71564	1.31342e-06	-3.19285	3.44454e-06	2.11792	0.000389442	-1.91726	0.000191078	3.39351	6.72833e-06	No	No	No
Q16637	SMN2	Survival motor neuron protein	0.173677	0.907279	1.75348	0.0133644	-1.4262	0.020261	0.153602	0.831669	-2.20653	0.00116716	-0.626734	0.385895	No	No	No
Q16643	DBN1	Drebrin	0.298643	0.481138	4.90756	1.03185e-10	-3.84831	6.80986e-09	0.760612	0.00679315	-4.10678	3.43491e-09	0.502143	0.062273	No	No	No
Q16644	MAPKAPK3	MAP kinase-activated protein kinase 3	0.0958542	0.887418	Inf	0	-0.348506	0.20018	Inf	0	-0.573344	0.0534561	Inf	0	No	No	No
Q16658	FSCN1	Fascin	Inf	0	1.43627	0.0139385	Inf	0	0.669154	0.183489	Inf	0	0.548729	0.327314	No	No	No
Q16698	DECR1	2,4-dienoyl-CoA reductase, mitochondrial	0.0793565	0.966945	1.7155	0.0343521	-0.867697	0.344203	0.768451	0.358932	-0.383433	0.653453	1.25272	0.177866	No	No	No
Q16740	CLPP	ATP-dependent Clp protease proteolytic subunit, mitochondrial	0.744416	0.45219	0.497196	0.378633	-0.0228988	0.971423	-0.270119	0.689463	-0.315142	0.604799	-0.562362	0.41273	No	No	No
Q16762	TST	Thiosulfate sulfurtransferase	0.617925	0.496313	1.07302	0.0326291	0.0735268	0.892867	0.528617	0.293243	-0.225914	0.654734	0.229177	0.673315	No	No	No
Q16763	UBE2S	Ubiquitin-conjugating enzyme E2 S	0.289057	0.711511	2.5436	5.08762e-06	-0.235156	0.526195	2.01938	8.1129e-05	-0.620008	0.0871652	1.63453	0.000631333	No	No	No
Q16795	NDUFA9	NADH dehydrogenase [ubiquinone] 1 alpha subcomplex subunit 9, mitochondrial	-0.121551	0.940496	0.216085	0.694547	-0.219998	0.703354	0.117638	0.851781	-0.265991	0.627253	0.0716444	0.917189	No	No	No
Q16822	PCK2	Phosphoenolpyruvate carboxykinase [GTP], mitochondrial	0.583436	0.54476	-0.160228	0.808066	-0.239133	0.652627	-0.982796	0.182301	-0.0879279	0.866687	-0.831591	0.271879	No	No	No
Q16850	CYP51A1	Lanosterol 14-alpha demethylase	-0.131229	0.819941	1.85849	2.61737e-06	-0.401442	0.113938	1.58827	2.24587e-05	-0.775673	0.00467918	1.21404	0.000329122	No	No	No
Q16881	TXNRD1	Thioredoxin reductase 1, cytoplasmic	0.519269	0.667061	1.18449	0.0830805	-2.45043	0.000988761	-1.78521	0.0191731	-2.84082	0.000464596	-2.1756	0.0103091	No	No	No
Q16890	TPD52L1	Tumor protein D53	0.541635	0.255839	3.23531	1.16456e-05	-1.46936	0.000417365	1.22432	0.0172717	-1.63181	0.00026009	1.06186	0.0433697	No	No	No
Q16891	IMMT	MICOS complex subunit MIC60	0.722169	0.0963194	1.01704	0.00270141	-0.0210543	0.947498	0.273815	0.382634	-0.243312	0.397875	0.0515567	0.887384	No	No	No
Q17RS7	GEN1	Flap endonuclease GEN homolog 1	0.174061	0.555499	Inf	0	0.952236	6.9146e-05	Inf	0	-0.0956589	0.53986	Inf	0	No	No	No
Q17RY0	CPEB4	Cytoplasmic polyadenylation element-binding protein 4	0.155085	0.710516	Inf	0	-0.530998	0.0159784	Inf	0	-1.18891	0.00036565	Inf	0	No	No	No
Q1ED39	KNOP1	Lysine-rich nucleolar protein 1	-0.908187	0.452635	1.49824	0.0678333	-0.0218381	0.975458	2.38459	0.0100533	0.9887	0.152664	3.39513	0.00112495	No	No	No
Q1KMD3	HNRNPUL2	Heterogeneous nuclear ribonucleoprotein U-like protein 2	0.17767	0.812367	3.24333	5.73189e-07	0.0892357	0.789238	3.1549	1.40029e-06	0.265028	0.388716	3.33069	9.39932e-07	No	No	No
Q27J81	INF2	Inverted formin-2	-0.025604	0.962837	1.50746	7.65628e-05	-1.02886	0.000108263	0.504207	0.0827374	-1.31034	1.10713e-05	0.222722	0.458656	No	No	No
Q29RF7	PDS5A	Sister chromatid cohesion protein PDS5 homolog A	-0.273086	0.361535	2.60669	3.24699e-09	-0.762953	0.000693143	2.11682	4.98426e-08	-0.893129	0.000146485	1.98665	1.11012e-07	No	No	No
Q2KHR3	QSER1	Glutamine and serine-rich protein 1	-0.133121	0.753982	Inf	0	-2.3339	2.01698e-07	Inf	0	-1.68919	1.95757e-06	Inf	0	No	No	No
Q2M1P5	KIF7	Kinesin-like protein KIF7	0.00437041	0.995236	Inf	0	#NAME?	0	NA	NA	#NAME?	0	NA	NA	No	No	No
Q2M2I8	AAK1	AP2-associated protein kinase 1	0.479516	0.0366762	5.57389	1.21038e-10	-1.40737	1.97269e-06	3.687	7.83512e-09	-2.31449	2.86697e-08	2.77989	1.11037e-07	No	No	No
Q2M2Z5	KIZ	Centrosomal protein kizuna	0.761705	0.00911619	Inf	0	#NAME?	0	NA	NA	#NAME?	0	NA	NA	No	No	No
Q2M389	WASHC4	WASH complex subunit 4	0.0350164	0.974599	1.30337	0.0120233	-1.09867	0.0153601	0.169679	0.746121	-2.08145	0.000156762	-0.813094	0.120157	No	No	No
Q2NKX8	ERCC6L	DNA excision repair protein ERCC-6-like	0.23577	0.707189	3.35677	3.06189e-08	-1.07857	0.00178766	2.04243	9.10725e-06	-1.90407	1.20953e-05	1.21693	0.00117203	No	No	No
Q2NL82	TSR1	Pre-rRNA-processing protein TSR1 homolog	0.0511382	0.944888	2.12632	8.39096e-07	0.0329471	0.902029	2.10813	1.73236e-06	0.145671	0.56051	2.22086	1.13841e-06	No	No	No
Q2TAL8	QRICH1	Glutamine-rich protein 1	-0.0117485	0.986711	2.79396	5.07681e-08	-1.35103	2.91157e-05	1.45467	4.78082e-05	-1.50514	7.83932e-06	1.30056	0.000159001	No	No	No
Q2TAY7	SMU1	WD40 repeat-containing protein SMU1	0.334779	0.565491	1.98958	1.38425e-05	-0.793539	0.0182824	0.861259	0.0155788	-1.00626	0.0038102	0.648539	0.0645739	No	No	No
Q2TAZ0	ATG2A	Autophagy-related protein 2 homolog A	0.198308	0.880421	3.32122	2.07017e-05	-2.17443	0.000920349	0.948474	0.0957225	-2.51829	0.000425149	0.604624	0.333336	No	No	No
Q2TBE0	CWF19L2	CWF19-like protein 2	-0.336728	0.386116	3.78639	6.78681e-09	-2.06768	1.6919e-06	2.05544	4.72832e-06	-0.689024	0.00689558	3.4341	3.70803e-08	No	No	No
Q32MZ4	LRRFIP1	Leucine-rich repeat flightless-interacting protein 1	0.98673	0.00323238	2.22568	1.74567e-06	-0.637364	0.00276194	0.601585	0.0386481	-1.39995	5.25843e-06	-0.161004	0.587631	No	No	No
Q32NB8	PGS1	CDP-diacylglycerol--glycerol-3-phosphate 3-phosphatidyltransferase, mitochondrial	-0.162593	0.937251	0.187305	0.791795	-0.607025	0.404806	-0.257126	0.747973	-0.734183	0.295684	-0.384284	0.639355	No	No	No
Q32P28	P3H1	Prolyl 3-hydroxylase 1	0.349054	0.377	1.52622	0.00250879	#NAME?	0	#NAME?	0	#NAME?	0	#NAME?	0	No	No	No
Q32P41	TRMT5	tRNA (guanine(37)-N1)-methyltransferase	0.14085	0.860863	1.83725	0.000211861	-1.39281	0.00138757	0.30359	0.463396	-1.47014	0.0004243	0.226263	0.588384	No	No	No
Q3B726	TWISTNB	DNA-directed RNA polymerase I subunit RPA43	-0.13117	0.822398	0.964633	0.0175975	-0.144154	0.578085	0.951649	0.024326	-0.214111	0.388267	0.881693	0.0388576	No	No	No
Q3B7T1	EDRF1	Erythroid differentiation-related factor 1	-0.209015	0.889611	2.7597	0.000233326	-1.47299	0.0190408	1.49573	0.0230016	-1.61799	0.00989293	1.35073	0.0417691	No	No	No
Q3KQU3	MAP7D1	MAP7 domain-containing protein 1	0.520259	0.500357	2.4206	0.000193573	-0.888111	0.0498014	1.01223	0.0596831	-1.44365	0.00328917	0.456689	0.407008	No	No	No
Q3LXA3	TKFC	Triokinase/FMN cyclase	0.414802	0.729929	1.09032	0.0554168	-0.341845	0.542384	0.333676	0.574808	-0.655934	0.222875	0.0195877	0.977459	No	No	No
Q3MHD2	LSM12	Protein LSM12 homolog	0.743039	0.103358	2.57628	8.43244e-07	-0.0192997	0.953323	1.81394	4.94594e-05	-0.788057	0.0152539	1.04519	0.00524452	No	No	No
Q3SXM5	HSDL1	Inactive hydroxysteroid dehydrogenase-like protein 1	-0.176079	0.880669	1.66308	0.00224267	-0.869856	0.0710469	0.969308	0.0574385	-1.2859	0.0101628	0.553265	0.284007	No	No	No
Q3T8J9	GON4L	GON-4-like protein	-0.131562	0.843525	Inf	0	-2.7875	1.1359e-06	Inf	0	-2.25407	4.32353e-06	Inf	0	No	No	No
Q3V6T2	CCDC88A	Girdin	0.241325	0.475285	3.79739	8.96507e-07	-2.08171	1.48141e-05	1.47435	0.000885873	#NAME?	0	#NAME?	0	No	No	No
Q3YEC7	RABL6	Rab-like protein 6	0.554149	0.274957	Inf	0	-1.38042	0.000792117	Inf	0	-2.18644	1.65761e-05	Inf	0	No	No	No
Q3ZCQ8	TIMM50	Mitochondrial import inner membrane translocase subunit TIM50	-0.107938	0.936588	2.04468	0.000461739	-0.715786	0.134055	1.43683	0.00843034	-1.24861	0.0123351	0.904006	0.0842436	No	No	No
Q49A26	GLYR1	Putative oxidoreductase GLYR1	-0.255408	0.439931	2.17768	3.70201e-08	-0.885969	0.000342393	1.54712	2.3471e-06	-0.291708	0.125789	2.14138	9.56734e-08	No	No	No
Q4G0F5	VPS26B	Vacuolar protein sorting-associated protein 26B	-0.383391	0.641586	3.39366	9.78962e-07	-1.41905	0.00292135	2.358	6.36493e-05	-1.85698	0.000309767	1.92007	0.000484803	No	No	No
Q4G0J3	LARP7	La-related protein 7	-0.10098	0.805795	2.99288	3.89467e-09	0.40243	0.0291665	3.49629	1.79904e-09	0.721309	0.000678733	3.81516	7.99264e-10	No	No	No
Q4J6C6	PREPL	Prolyl endopeptidase-like	0.273798	0.575035	1.84521	6.15332e-05	-0.578661	0.0538352	0.992753	0.00691194	-1.22576	0.00217011	0.345656	0.324438	No	No	No
Q4KMP7	TBC1D10B	TBC1 domain family member 10B	0.0540744	0.906561	2.43312	4.65068e-09	-0.180228	0.309843	2.19881	2.42111e-08	-0.709557	0.000748513	1.66948	4.94789e-07	No	No	No
Q4L235	AASDH	Beta-alanine-activating enzyme	-0.157142	0.904277	Inf	0	-1.86066	0.00385084	Inf	0	-1.82615	0.00222684	Inf	0	No	No	No
Q4LE39	ARID4B	AT-rich interactive domain-containing protein 4B	0.0645401	0.931286	Inf	0	-1.88733	0.00369333	Inf	0	-1.51242	0.00821151	Inf	0	No	No	No
Q4U2R6	MRPL51	39S ribosomal protein L51, mitochondrial	0.276457	0.710516	1.3573	0.0107341	0.627065	0.0822925	1.70791	0.00376592	0.402267	0.237088	1.48311	0.0102644	No	No	No
Q4V328	GRIPAP1	GRIP1-associated protein 1	0.513509	0.0907775	Inf	0	-1.30252	0.00272699	Inf	0	-0.322459	0.240868	Inf	0	No	No	No
Q4VCS5	AMOT	Angiomotin	-0.264929	0.548077	4.4081	2.67717e-10	-3.07314	3.5434e-08	1.59989	1.42498e-05	-4.0593	3.44455e-09	0.613728	0.0254068	No	No	No
Q504Q3	PAN2	PAN2-PAN3 deadenylation complex catalytic subunit PAN2	-0.0426676	0.966517	Inf	0	-1.59833	0.00215694	Inf	0	-2.21292	0.00239033	Inf	0	No	No	No
Q52LJ0	FAM98B	Protein FAM98B	0.25254	0.700683	2.34489	2.09439e-06	0.0487948	0.88212	2.14115	9.5434e-06	0.0123622	0.969131	2.10471	1.33828e-05	No	No	No
Q52LW3	ARHGAP29	Rho GTPase-activating protein 29	0.597491	0.182113	Inf	0	-0.397143	0.25692	Inf	0	-0.433123	0.210184	Inf	0	No	No	No
Q53EL6	PDCD4	Programmed cell death protein 4	-0.482272	0.0225634	2.21071	1.11061e-09	-1.11978	2.53384e-06	1.57321	6.83362e-08	-1.1376	1.54207e-06	1.55538	8.97432e-08	No	No	No
Q53ET0	CRTC2	CREB-regulated transcription coactivator 2	0.115738	0.879572	Inf	0	-3.48042	0.000440151	Inf	0	#NAME?	0	NA	NA	No	No	No
Q53EZ4	CEP55	Centrosomal protein of 55 kDa	0.170094	0.484862	Inf	0	-0.689532	0.000611877	Inf	0	-1.7794	1.87214e-05	Inf	0	No	No	No
Q53F19	NCBP3	Nuclear cap-binding protein subunit 3	-0.850835	0.0194716	Inf	0	-1.06583	0.000472433	Inf	0	-0.566681	0.0199079	Inf	0	No	No	No
Q53FT3	HIKESHI	Protein Hikeshi	0.153186	0.936875	1.64242	0.0225076	-0.381642	0.581045	1.1076	0.124877	-0.680481	0.301602	0.808757	0.277707	No	No	No
Q53GG5	PDLIM3	PDZ and LIM domain protein 3	1.03052	0.162079	Inf	0	-1.81448	0.00196054	Inf	0	-2.87963	4.7853e-05	Inf	0	No	No	No
[truncated: 1,786 more rows]
